# Supplementary material for: (Cyano­meth­yl)triphenyl­phospho­nium chloride
Source: Acta Crystallogr Sect E Struct Rep Online. 2008 Oct 31;64(Pt 11):o2213. doi: 10.1107/S1600536808034673 (PMC2959552; doi:10.1107/S1600536808034673)
Supplement: Supplementary file 1 [file e-64-o2213-sup1.cif]

##############################################################################
###                                                                        ###
###        Electronic paper (Acta Crystallographica Section E)             ###
###                                                                        ###
##############################################################################
#                                                                            #
# This CIF contains the data in a paper accepted for publication in Acta     #
# Crystallographica Section E. It conforms to the requirements of Notes      #
# for Authors for Section E, and has been peer reviewed under the auspices   #
# of the IUCr Commission on Journals.                                        #
#                                                                            #
# Full details of the Crystallographic Information File format               #
# are given in the paper "The Crystallographic Information File (CIF):       #
# a New Standard Archive File for Crystallography" by S. R. Hall, F. H.      #
# Allen and I. D. Brown [Acta Cryst. (1991), A47, 655-685].                  #
#                                                                            #
# The current version of the core CIF dictionary is obtainable from          #
# ftp://ftp.iucr.org/pub/cif_core.dic. The current version number is 2.4.    #
#                                                                            #
# Software is freely available for graphical display of the structure(s) in  #
# this CIF.  For information consult the CIF home page http://www.iucr.org/  #
# cif/home.html                                                              #
#                                                                            #
# This file may be used for bona fide research purposes within the           #
# scientific community so long as proper attribution is given to the journal # 
# article from which it was obtained.                                        #
#                                                                            #
##############################################################################
                                             
data_global
_audit_creation_method     ?
_journal_date_recd_electronic     2008-10-21
_journal_date_accepted     2008-10-23
_journal_name_full     'Acta Crystallographica, Section E'
_journal_year     2008
_journal_volume     64
_journal_issue     11
_journal_page_first     o2213
_journal_page_last     o2213
_journal_paper_category     QO
_journal_coeditor_code     HK2558
_publ_contact_author
;
Muhammad Nawaz Tahir
University of Sargodha
Department of Physics
Sargodha
Pakistan
;
_publ_contact_author_email     'dmntahir_uos@yahoo.com'
_publ_contact_author_fax     '0092 48 32 22 121'
_publ_contact_author_phone     '0092 48 92 30 170'
_publ_section_title
;
(Cyanomethyl)triphenylphosphonium chloride
;
loop_
    _publ_author_name
    _publ_author_address
    'Shafiq, Muhammad'
;
Government College University,
Department of Chemistry,
Lahore
Pakistan
;
    'Tahir, M. Nawaz'
;
University of Sargodha,
Department of Physics,
Sagrodha
Pakistan
;
    'Khan, Islam Ullah'
;
Government College University,
Department of Chemistry,
Lahore
Pakistan
;
    'Arshad, Muhammad Nadeem'
;
Government College University,
Department of Chemistry,
Lahore
Pakistan
;
    'Zaib-un-Nisa'
;
Government College University,
Department of Chemistry,
Lahore
Pakistan
;
data_I
_audit_creation_method     SHELXL-97
_chemical_name_systematic
;
(Cyanomethyl)triphenylphosphonium chloride
;
_chemical_name_common     ?
_chemical_formula_moiety     'C20 H17 N P +, Cl -'
_chemical_formula_sum     'C20 H17 Cl N P'
_chemical_formula_iupac     'C20 H17 N P +, Cl -'
_chemical_formula_weight     337.77
_chemical_melting_point     ?
_symmetry_cell_setting     monoclinic
_symmetry_space_group_name_H-M     'P 21/n'
_symmetry_space_group_name_Hall     '-P 2yn'
loop_
    _symmetry_equiv_pos_site_id
    _symmetry_equiv_pos_as_xyz
    1 x,y,z
    2 1/2-x,1/2+y,1/2-z
    3 -x,-y,-z
    4 1/2+x,1/2-y,1/2+z
_cell_length_a     11.8269(5)
_cell_length_b     11.8130(4)
_cell_length_c     12.8918(5)
_cell_angle_alpha     90
_cell_angle_beta     92.213(2)
_cell_angle_gamma     90
_cell_volume     1799.79(12)
_cell_formula_units_Z     4
_cell_measurement_reflns_used     4467
_cell_measurement_theta_min     2.29
_cell_measurement_theta_max     28.27
_cell_measurement_temperature     296(2)
_exptl_crystal_description     prismatic
_exptl_crystal_colour     colorless
_exptl_crystal_size_max     0.26
_exptl_crystal_size_mid     0.20
_exptl_crystal_size_min     0.16
_exptl_crystal_density_diffrn     1.247
_exptl_crystal_density_meas     ?
_exptl_crystal_density_method     'not measured'
_exptl_crystal_F_000     704
_exptl_absorpt_coefficient_mu     0.300
_exptl_absorpt_correction_type     multi-scan
_exptl_absorpt_process_details     '(SADABS; Bruker, 2005)'
_exptl_absorpt_correction_T_min     0.928
_exptl_absorpt_correction_T_max     0.950
_exptl_special_details
;
;
_diffrn_ambient_temperature     296(2)
_diffrn_radiation_type     MoK\a
_diffrn_radiation_wavelength     0.71073
_diffrn_radiation_source     'fine-focus sealed tube'
_diffrn_radiation_monochromator     graphite
_diffrn_measurement_device_type     'Bruker KappaAPEXII CCD'
_diffrn_measurement_method     \w
_diffrn_detector_area_resol_mean     7.40
_diffrn_reflns_number     19927
_diffrn_reflns_av_R_equivalents     0.0339
_diffrn_reflns_av_sigmaI/netI     0.0330
_diffrn_reflns_theta_min     2.29
_diffrn_reflns_theta_max     28.27
_diffrn_reflns_theta_full     28.27
_diffrn_measured_fraction_theta_max     0.999
_diffrn_measured_fraction_theta_full     0.999
_diffrn_reflns_limit_h_min     -15
_diffrn_reflns_limit_h_max     15
_diffrn_reflns_limit_k_min     -10
_diffrn_reflns_limit_k_max     15
_diffrn_reflns_limit_l_min     -17
_diffrn_reflns_limit_l_max     14
_diffrn_standards_number     0
_diffrn_standards_interval_count     ?
_diffrn_standards_interval_time     ?
_diffrn_standards_decay_%     ?
_refine_special_details
;
Refinement of <i>F</i>^2^ against ALL reflections. The weighted <i>R</i>-factor
<i>wR</i> and goodness of fit <i>S</i> are based on <i>F</i>^2^, conventional
<i>R</i>-factors <i>R</i> are based on <i>F</i>, with <i>F</i> set to zero for
negative <i>F</i>^2^. The threshold expression of <i>F</i>^2^ >
\s(<i>F</i>^2^) is used only for calculating <i>R</i>-factors(gt) <i>etc</i>.
and is not relevant to the choice of reflections for refinement.
<i>R</i>-factors based on <i>F</i>^2^ are statistically about twice as large
as those based on <i>F</i>, and <i>R</i>- factors based on ALL data will be
even larger.
;
_reflns_number_total     4465
_reflns_number_gt     3145
_reflns_threshold_expression     I>2\s(I)
_refine_ls_structure_factor_coef     Fsqd
_refine_ls_matrix_type     full
_refine_ls_R_factor_all     0.0681
_refine_ls_R_factor_gt     0.0414
_refine_ls_wR_factor_gt     0.0982
_refine_ls_wR_factor_ref     0.1109
_refine_ls_goodness_of_fit_ref     1.029
_refine_ls_restrained_S_all     1.029
_refine_ls_number_reflns     4465
_refine_ls_number_parameters     208
_refine_ls_number_restraints     0
_refine_ls_hydrogen_treatment     constr
_refine_ls_weighting_scheme     calc
_refine_ls_weighting_details
         'calc w=1/[\s^2^(Fo^2^)+(0.0464P)^2^+0.4839P] where P=(Fo^2^+2Fc^2^)/3'
_atom_sites_solution_hydrogens     geom
_atom_sites_solution_primary     direct
_atom_sites_solution_secondary     difmap
_refine_ls_shift/su_max     0.000
_refine_ls_shift/su_mean     0.000
_refine_diff_density_max     0.370
_refine_diff_density_min     -0.308
_refine_ls_extinction_method     none
_refine_ls_extinction_coef     ?
loop_
    _atom_type_symbol
    _atom_type_description
    _atom_type_scat_dispersion_real
    _atom_type_scat_dispersion_imag
    _atom_type_scat_source
    'C' 'C' 0.0033 0.0016
                         'International Tables Vol C Tables 4.2.6.8 and 6.1.1.4'
    'H' 'H' 0.0000 0.0000
                         'International Tables Vol C Tables 4.2.6.8 and 6.1.1.4'
    'N' 'N' 0.0061 0.0033
                         'International Tables Vol C Tables 4.2.6.8 and 6.1.1.4'
    'P' 'P' 0.1023 0.0942
                         'International Tables Vol C Tables 4.2.6.8 and 6.1.1.4'
    'Cl' 'Cl' 0.1484 0.1585
                         'International Tables Vol C Tables 4.2.6.8 and 6.1.1.4'
_computing_data_collection     'APEX2 (Bruker, 2007)'
_computing_cell_refinement     'APEX2 (Bruker, 2007)'
_computing_data_reduction     'SAINT (Bruker, 2007)'
_computing_structure_solution     'SHELXS97 (Sheldrick, 2008)'
_computing_structure_refinement     'SHELXL97 (Sheldrick, 2008)'
_computing_molecular_graphics
                  'ORTEP-3 for Windows (Farrugia, 1997) and PLATON (Spek, 2003)'
_computing_publication_material
                                'WinGX (Farrugia, 1999) and PLATON (Spek, 2003)'
loop_
    _atom_site_type_symbol
    _atom_site_label
    _atom_site_fract_x
    _atom_site_fract_y
    _atom_site_fract_z
    _atom_site_U_iso_or_equiv
    _atom_site_thermal_displace_type
    _atom_site_calc_flag
    _atom_site_refinement_flags
    _atom_site_occupancy
    Cl Cl1 0.64049(5) 0.13296(4) 0.08789(5) 0.0652(2) Uani . . 1.000
    P P1 0.81585(4) 0.28430(4) 0.41401(3) 0.03470(10)
                                                    Uani . . 1.000
    N N1 0.7328(2) 0.38278(18) 0.67432(16) 0.0773(8) Uani . . 1.000
    C C1 0.66854(15) 0.30928(15) 0.38497(13) 0.0396(5) Uani . . 1.000
    C C2 0.59647(17) 0.22052(19) 0.35858(15) 0.0539(7) Uani . . 1.000
    C C3 0.48330(19) 0.2418(3) 0.33767(18) 0.0708(9) Uani . . 1.000
    C C4 0.4421(2) 0.3502(3) 0.34392(19) 0.0758(9) Uani . . 1.000
    C C5 0.51305(19) 0.4389(2) 0.36860(17) 0.0674(8) Uani . . 1.000
    C C6 0.62701(17) 0.41952(18) 0.38895(15) 0.0530(7) Uani . . 1.000
    C C7 0.89873(15) 0.31735(14) 0.30527(13) 0.0392(5) Uani . . 1.000
    C C8 1.00699(17) 0.36037(18) 0.31824(15) 0.0537(7) Uani . . 1.000
    C C9 1.06821(19) 0.3851(2) 0.23237(18) 0.0710(9) Uani . . 1.000
    C C10 1.0223(2) 0.3654(3) 0.13446(19) 0.0809(10) Uani . . 1.000
    C C11 0.9166(2) 0.3196(3) 0.12143(17) 0.0825(12) Uani . . 1.000
    C C12 0.85329(18) 0.2966(2) 0.20620(15) 0.0620(8) Uani . . 1.000
    C C13 0.83557(14) 0.14007(14) 0.45185(14) 0.0386(5) Uani . . 1.000
    C C14 0.86489(19) 0.05919(17) 0.37959(17) 0.0576(7) Uani . . 1.000
    C C15 0.8752(2) -0.05313(17) 0.40849(19) 0.0640(8) Uani . . 1.000
    C C16 0.85644(18) -0.08481(17) 0.50791(19) 0.0611(8) Uani . . 1.000
    C C17 0.8289(2) -0.00608(19) 0.58004(18) 0.0663(8) Uani . . 1.000
    C C18 0.81820(19) 0.10688(17) 0.55274(16) 0.0552(7) Uani . . 1.000
    C C19 0.86206(15) 0.37784(14) 0.51789(13) 0.0404(5) Uani . . 1.000
    C C20 0.78895(19) 0.37952(16) 0.60511(16) 0.0501(7) Uani . . 1.000
    H H2 0.62426 0.14704 0.35500 0.0647 Uiso . . 1.000
    H H3 0.43471 0.18264 0.31927 0.0849 Uiso . . 1.000
    H H4 0.36530 0.36362 0.33129 0.0908 Uiso . . 1.000
    H H5 0.48444 0.51206 0.37164 0.0809 Uiso . . 1.000
    H H6 0.67549 0.47949 0.40513 0.0636 Uiso . . 1.000
    H H8 1.03834 0.37259 0.38456 0.0644 Uiso . . 1.000
    H H9 1.14070 0.41504 0.24066 0.0853 Uiso . . 1.000
    H H10 1.06347 0.38349 0.07668 0.0970 Uiso . . 1.000
    H H11 0.88740 0.30382 0.05498 0.0990 Uiso . . 1.000
    H H12 0.78055 0.26742 0.19721 0.0744 Uiso . . 1.000
    H H14 0.87764 0.08059 0.31161 0.0690 Uiso . . 1.000
    H H15 0.89494 -0.10715 0.35994 0.0767 Uiso . . 1.000
    H H16 0.86246 -0.16063 0.52674 0.0733 Uiso . . 1.000
    H H17 0.81722 -0.02839 0.64798 0.0795 Uiso . . 1.000
    H H18 0.79937 0.16027 0.60220 0.0662 Uiso . . 1.000
    H H19A 0.86739 0.45405 0.49048 0.0485 Uiso . . 1.000
    H H19B 0.93730 0.35522 0.54233 0.0485 Uiso . . 1.000
loop_
    _atom_site_aniso_label
    _atom_site_aniso_U_11
    _atom_site_aniso_U_22
    _atom_site_aniso_U_33
    _atom_site_aniso_U_12
    _atom_site_aniso_U_13
    _atom_site_aniso_U_23
    Cl1 0.0647(3) 0.0431(3) 0.0854(4) -0.0019(2) -0.0289(3) -0.0085(2)
    P1 0.0349(2) 0.0353(2) 0.0335(2) 0.0008(2) -0.0029(2) -0.0028(2)
    N1 0.0872(15) 0.0903(16) 0.0549(12) 0.0070(12) 0.0102(11) -0.0203(11)
    C1 0.0354(9) 0.0521(10) 0.0312(9) 0.0023(8) -0.0011(7) -0.0010(7)
    C2 0.0478(11) 0.0621(12) 0.0512(12) -0.0067(10) -0.0057(9) -0.0032(10)
    C3 0.0468(13) 0.0974(19) 0.0669(15) -0.0187(12) -0.0128(11) 0.0019(13)
    C4 0.0408(12) 0.122(2) 0.0638(15) 0.0114(14) -0.0064(10) 0.0088(15)
    C5 0.0521(13) 0.0833(16) 0.0662(14) 0.0248(12) -0.0052(11) -0.0011(12)
    C6 0.0466(11) 0.0597(12) 0.0522(12) 0.0102(9) -0.0052(9) -0.0023(10)
    C7 0.0379(9) 0.0427(9) 0.0367(9) 0.0010(7) -0.0009(7) -0.0030(7)
    C8 0.0439(11) 0.0720(14) 0.0451(11) -0.0083(10) 0.0007(9) -0.0115(10)
    C9 0.0478(12) 0.103(2) 0.0630(15) -0.0196(12) 0.0138(11) -0.0119(13)
    C10 0.0630(16) 0.129(2) 0.0521(14) -0.0080(15) 0.0210(12) 0.0016(14)
    C11 0.0623(16) 0.148(3) 0.0372(12) -0.0081(16) 0.0014(10) -0.0048(14)
    C12 0.0448(11) 0.1007(18) 0.0402(11) -0.0116(11) -0.0036(9) -0.0066(11)
    C13 0.0354(9) 0.0345(8) 0.0458(10) 0.0013(7) -0.0001(7) -0.0017(7)
    C14 0.0790(15) 0.0447(11) 0.0492(12) 0.0012(10) 0.0054(10) -0.0090(9)
    C15 0.0814(16) 0.0399(10) 0.0704(15) 0.0028(10) 0.0010(12) -0.0138(10)
    C16 0.0608(13) 0.0360(10) 0.0862(17) 0.0014(9) -0.0024(12) 0.0041(10)
    C17 0.0838(16) 0.0533(12) 0.0625(14) 0.0078(12) 0.0131(12) 0.0171(11)
    C18 0.0703(14) 0.0457(10) 0.0505(12) 0.0111(10) 0.0143(10) 0.0026(9)
    C19 0.0452(10) 0.0372(9) 0.0382(9) 0.0018(7) -0.0078(8) -0.0047(7)
    C20 0.0595(12) 0.0485(11) 0.0418(11) 0.0057(9) -0.0060(10) -0.0116(8)
_geom_special_details
;
Bond distances, angles <i>etc</i>. have been calculated using the rounded
fractional coordinates. All su's are estimated from the variances of the
(full) variance-covariance matrix. The cell e.s.d.'s are taken into account in
the estimation of distances, angles and torsion angles
;
loop_
    _geom_bond_atom_site_label_1
    _geom_bond_atom_site_label_2
    _geom_bond_site_symmetry_1
    _geom_bond_site_symmetry_2
    _geom_bond_distance
    _geom_bond_publ_flag
    P1 C1 . . 1.7923(18) yes
    P1 C7 . . 1.7845(18) yes
    P1 C13 . . 1.7851(17) yes
    P1 C19 . . 1.8046(17) yes
    N1 C20 . . 1.133(3) no
    C1 C2 . . 1.385(3) no
    C1 C6 . . 1.394(3) no
    C2 C3 . . 1.378(3) no
    C3 C4 . . 1.374(5) no
    C4 C5 . . 1.372(4) no
    C5 C6 . . 1.382(3) no
    C7 C8 . . 1.382(3) no
    C7 C12 . . 1.388(3) no
    C8 C9 . . 1.377(3) no
    C9 C10 . . 1.375(3) no
    C10 C11 . . 1.367(4) no
    C11 C12 . . 1.376(3) no
    C13 C14 . . 1.388(3) no
    C13 C18 . . 1.381(3) no
    C14 C15 . . 1.382(3) no
    C15 C16 . . 1.362(3) no
    C16 C17 . . 1.364(3) no
    C17 C18 . . 1.385(3) no
    C19 C20 . . 1.445(3) no
    C2 H2 . . 0.9300 no
    C3 H3 . . 0.9300 no
    C4 H4 . . 0.9300 no
    C5 H5 . . 0.9300 no
    C6 H6 . . 0.9300 no
    C8 H8 . . 0.9300 no
    C9 H9 . . 0.9300 no
    C10 H10 . . 0.9300 no
    C11 H11 . . 0.9300 no
    C12 H12 . . 0.9300 no
    C14 H14 . . 0.9300 no
    C15 H15 . . 0.9300 no
    C16 H16 . . 0.9300 no
    C17 H17 . . 0.9300 no
    C18 H18 . . 0.9300 no
    C19 H19A . . 0.9700 no
    C19 H19B . . 0.9700 no
loop_
    _geom_contact_atom_site_label_1
    _geom_contact_atom_site_label_2
    _geom_contact_distance
    _geom_contact_site_symmetry_1
    _geom_contact_site_symmetry_2
    _geom_contact_publ_flag
    Cl1 C19 3.3076(17) . 2_645 no
    Cl1 C16 3.556(2) . 2_655 no
    Cl1 C19 3.3830(19) . 4_454 no
    Cl1 C12 3.479(2) . . no
    Cl1 H16 2.8500 . 2_655 no
    Cl1 H19A 2.3400 . 2_645 no
    Cl1 H8 2.8400 . 4_454 no
    Cl1 H19B 2.4600 . 4_454 no
    Cl1 H12 2.6600 . . no
    Cl1 H6 2.8300 . 2_645 no
    N1 H18 2.9100 . . no
    N1 H17 2.6100 . 2_656 no
    N1 H5 2.8900 . 3_666 no
    C6 C20 3.353(3) . . no
    C12 C14 3.586(3) . . no
    C12 Cl1 3.479(2) . . no
    C12 C15 3.512(3) . 2_655 no
    C14 C12 3.586(3) . . no
    C14 C16 3.562(3) . 3_756 no
    C15 C17 3.566(3) . 3_756 no
    C15 C12 3.512(3) . 2_645 no
    C16 Cl1 3.556(2) . 2_645 no
    C16 C14 3.562(3) . 3_756 no
    C17 C15 3.566(3) . 3_756 no
    C18 C20 3.312(3) . . no
    C19 Cl1 3.3830(19) . 4_555 no
    C19 Cl1 3.3076(17) . 2_655 no
    C20 C6 3.353(3) . . no
    C20 C18 3.312(3) . . no
    C1 H12 2.8500 . . no
    C7 H14 2.8100 . . no
    C8 H19A 3.0300 . . no
    C8 H19B 3.0400 . . no
    C12 H14 2.9000 . . no
    C13 H2 2.7500 . . no
    C14 H2 3.0300 . . no
    C15 H12 3.0900 . 2_645 no
    C18 H10 3.0400 . 4_455 no
    C19 H18 2.9000 . . no
    C19 H8 2.7500 . . no
    C19 H6 2.8600 . . no
    C20 H6 3.0900 . . no
    C20 H18 2.5900 . . no
    H2 C14 3.0300 . . no
    H2 C13 2.7500 . . no
    H5 N1 2.8900 . 3_666 no
    H6 Cl1 2.8300 . 2_655 no
    H6 H19A 2.5000 . . no
    H6 C19 2.8600 . . no
    H6 C20 3.0900 . . no
    H8 H19B 2.4100 . . no
    H8 C19 2.7500 . . no
    H8 Cl1 2.8400 . 4_555 no
    H10 C18 3.0400 . 4_554 no
    H12 Cl1 2.6600 . . no
    H12 C15 3.0900 . 2_655 no
    H12 C1 2.8500 . . no
    H14 C12 2.9000 . . no
    H14 C7 2.8100 . . no
    H16 Cl1 2.8500 . 2_645 no
    H17 N1 2.6100 . 2_646 no
    H18 N1 2.9100 . . no
    H18 C20 2.5900 . . no
    H18 C19 2.9000 . . no
    H19A Cl1 2.3400 . 2_655 no
    H19A H6 2.5000 . . no
    H19A C8 3.0300 . . no
    H19B C8 3.0400 . . no
    H19B H8 2.4100 . . no
    H19B Cl1 2.4600 . 4_555 no
loop_
    _geom_angle_atom_site_label_1
    _geom_angle_atom_site_label_2
    _geom_angle_atom_site_label_3
    _geom_angle_site_symmetry_1
    _geom_angle_site_symmetry_2
    _geom_angle_site_symmetry_3
    _geom_angle
    _geom_angle_publ_flag
    C1 P1 C7 . . . 111.03(8) yes
    C1 P1 C13 . . . 109.26(8) yes
    C1 P1 C19 . . . 108.56(8) yes
    C7 P1 C13 . . . 110.71(8) yes
    C7 P1 C19 . . . 106.81(8) yes
    C13 P1 C19 . . . 110.43(8) yes
    P1 C1 C2 . . . 120.70(14) no
    P1 C1 C6 . . . 119.17(14) no
    C2 C1 C6 . . . 120.13(17) no
    C1 C2 C3 . . . 119.6(2) no
    C2 C3 C4 . . . 120.2(3) no
    C3 C4 C5 . . . 120.7(2) no
    C4 C5 C6 . . . 120.0(2) no
    C1 C6 C5 . . . 119.36(19) no
    P1 C7 C8 . . . 121.33(14) no
    P1 C7 C12 . . . 118.64(14) no
    C8 C7 C12 . . . 120.02(17) no
    C7 C8 C9 . . . 119.62(18) no
    C8 C9 C10 . . . 120.1(2) no
    C9 C10 C11 . . . 120.5(2) no
    C10 C11 C12 . . . 120.3(2) no
    C7 C12 C11 . . . 119.5(2) no
    P1 C13 C14 . . . 120.47(14) no
    P1 C13 C18 . . . 120.37(14) no
    C14 C13 C18 . . . 119.13(17) no
    C13 C14 C15 . . . 120.1(2) no
    C14 C15 C16 . . . 120.1(2) no
    C15 C16 C17 . . . 120.4(2) no
    C16 C17 C18 . . . 120.4(2) no
    C13 C18 C17 . . . 119.83(19) no
    P1 C19 C20 . . . 114.38(13) no
    N1 C20 C19 . . . 178.6(2) no
    C1 C2 H2 . . . 120.00 no
    C3 C2 H2 . . . 120.00 no
    C2 C3 H3 . . . 120.00 no
    C4 C3 H3 . . . 120.00 no
    C3 C4 H4 . . . 120.00 no
    C5 C4 H4 . . . 120.00 no
    C4 C5 H5 . . . 120.00 no
    C6 C5 H5 . . . 120.00 no
    C1 C6 H6 . . . 120.00 no
    C5 C6 H6 . . . 120.00 no
    C7 C8 H8 . . . 120.00 no
    C9 C8 H8 . . . 120.00 no
    C8 C9 H9 . . . 120.00 no
    C10 C9 H9 . . . 120.00 no
    C9 C10 H10 . . . 120.00 no
    C11 C10 H10 . . . 120.00 no
    C10 C11 H11 . . . 120.00 no
    C12 C11 H11 . . . 120.00 no
    C7 C12 H12 . . . 120.00 no
    C11 C12 H12 . . . 120.00 no
    C13 C14 H14 . . . 120.00 no
    C15 C14 H14 . . . 120.00 no
    C14 C15 H15 . . . 120.00 no
    C16 C15 H15 . . . 120.00 no
    C15 C16 H16 . . . 120.00 no
    C17 C16 H16 . . . 120.00 no
    C16 C17 H17 . . . 120.00 no
    C18 C17 H17 . . . 120.00 no
    C13 C18 H18 . . . 120.00 no
    C17 C18 H18 . . . 120.00 no
    P1 C19 H19A . . . 109.00 no
    P1 C19 H19B . . . 109.00 no
    C20 C19 H19A . . . 109.00 no
    C20 C19 H19B . . . 109.00 no
    H19A C19 H19B . . . 108.00 no
loop_
    _geom_torsion_atom_site_label_1
    _geom_torsion_atom_site_label_2
    _geom_torsion_atom_site_label_3
    _geom_torsion_atom_site_label_4
    _geom_torsion_site_symmetry_1
    _geom_torsion_site_symmetry_2
    _geom_torsion_site_symmetry_3
    _geom_torsion_site_symmetry_4
    _geom_torsion
    _geom_torsion_publ_flag
    C7 P1 C1 C2 . . . . 100.11(16) no
    C7 P1 C1 C6 . . . . -79.73(16) no
    C13 P1 C1 C2 . . . . -22.28(17) no
    C13 P1 C1 C6 . . . . 157.89(14) no
    C19 P1 C1 C2 . . . . -142.77(15) no
    C19 P1 C1 C6 . . . . 37.40(17) no
    C1 P1 C7 C8 . . . . 146.77(15) no
    C1 P1 C7 C12 . . . . -34.67(18) no
    C13 P1 C7 C8 . . . . -91.68(17) no
    C13 P1 C7 C12 . . . . 86.88(17) no
    C19 P1 C7 C8 . . . . 28.58(18) no
    C19 P1 C7 C12 . . . . -152.86(16) no
    C1 P1 C13 C14 . . . . 95.07(17) no
    C1 P1 C13 C18 . . . . -82.80(17) no
    C7 P1 C13 C14 . . . . -27.51(18) no
    C7 P1 C13 C18 . . . . 154.62(15) no
    C19 P1 C13 C14 . . . . -145.59(16) no
    C19 P1 C13 C18 . . . . 36.54(18) no
    C1 P1 C19 C20 . . . . 48.05(15) no
    C7 P1 C19 C20 . . . . 167.85(13) no
    C13 P1 C19 C20 . . . . -71.71(15) no
    P1 C1 C2 C3 . . . . 179.31(16) no
    C6 C1 C2 C3 . . . . -0.9(3) no
    P1 C1 C6 C5 . . . . -178.74(15) no
    C2 C1 C6 C5 . . . . 1.4(3) no
    C1 C2 C3 C4 . . . . -0.6(3) no
    C2 C3 C4 C5 . . . . 1.5(4) no
    C3 C4 C5 C6 . . . . -0.9(4) no
    C4 C5 C6 C1 . . . . -0.5(3) no
    P1 C7 C8 C9 . . . . -179.84(17) no
    C12 C7 C8 C9 . . . . 1.6(3) no
    P1 C7 C12 C11 . . . . -178.8(2) no
    C8 C7 C12 C11 . . . . -0.3(3) no
    C7 C8 C9 C10 . . . . -1.0(4) no
    C8 C9 C10 C11 . . . . -1.0(4) no
    C9 C10 C11 C12 . . . . 2.4(5) no
    C10 C11 C12 C7 . . . . -1.8(4) no
    P1 C13 C14 C15 . . . . -177.19(17) no
    C18 C13 C14 C15 . . . . 0.7(3) no
    P1 C13 C18 C17 . . . . 177.16(17) no
    C14 C13 C18 C17 . . . . -0.7(3) no
    C13 C14 C15 C16 . . . . 0.1(3) no
    C14 C15 C16 C17 . . . . -0.9(3) no
    C15 C16 C17 C18 . . . . 0.9(3) no
    C16 C17 C18 C13 . . . . 0.0(3) no
loop_
    _geom_hbond_atom_site_label_D
    _geom_hbond_atom_site_label_H
    _geom_hbond_atom_site_label_A
    _geom_hbond_site_symmetry_A
    _geom_hbond_distance_DH
    _geom_hbond_distance_HA
    _geom_hbond_distance_DA
    _geom_hbond_angle_DHA
    _geom_hbond_publ_flag
    C12 H12 Cl1 . 0.93 2.66 3.479(2) 147 yes
    C17 H17 N1 2_646 0.93 2.61 3.530(3) 171 yes
    C19 H19A Cl1 2_655 0.97 2.34 3.3076(17) 173 yes
    C19 H19B Cl1 4_555 0.97 2.46 3.3830(19) 160 yes
    C15 H15 Cg1 2_645 0.93 3.06 3.890(3) 150 yes
