# Supplementary material for: (Cyano­meth­yl)triphenyl­phospho­nium chloride
Source: Acta Crystallogr Sect E Struct Rep Online. 2008 Oct 31;64(Pt 11):o2213. doi: 10.1107/S1600536808034673 (PMC2959552; doi:10.1107/S1600536808034673)
Supplement: Supplementary file 2 [file e-64-o2213-Isup2.hkl]

#
# h,k,l, Fc-squared, Fo-squared, sigma(Fo-squared) and status flag
#
data_I
_shelx_title ' HWIT_0m in P2(1)/n'
_shelx_refln_list_code          4
_shelx_F_calc_maximum      237.94
_exptl_crystal_F_000       704.00
_reflns_d_resolution_high  0.7502
 
loop_
 _symmetry_equiv_pos_as_xyz
 'x, y, z'
 '-x+1/2, y+1/2, -z+1/2'
 '-x, -y, -z'
 'x-1/2, -y-1/2, z-1/2'
 
_cell_length_a    11.8269
_cell_length_b    11.8130
_cell_length_c    12.8918
_cell_angle_alpha  90.000
_cell_angle_beta   92.213
_cell_angle_gamma  90.000
 
_shelx_F_squared_multiplier     1.000
 
loop_
 _refln_index_h
 _refln_index_k
 _refln_index_l
 _refln_F_squared_calc
 _refln_F_squared_meas
 _refln_F_squared_sigma
 _refln_observed_status
   2   0   0      236.54      301.37      4.83 o
   4   0   0    13013.57    13585.64    161.55 o
   6   0   0     6542.46     6773.85    116.71 o
   8   0   0       76.92       88.88      5.84 o
  10   0   0        6.76        1.89      4.48 o
  12   0   0       64.86       60.14      9.44 o
  14   0   0        1.40        1.64     11.64 o
   1   1   0        7.67        3.31      0.58 o
   2   1   0     1043.23      976.60      8.87 o
   3   1   0     1874.15     1917.90     17.01 o
   4   1   0     1318.55     1261.62     12.50 o
   5   1   0      223.38      239.73      4.62 o
   6   1   0     1434.78     1308.96     17.05 o
   7   1   0       58.60       59.30      3.31 o
   8   1   0       28.67       27.53      3.22 o
   9   1   0       25.32       12.51      4.27 o
  10   1   0      499.58      475.58     10.49 o
  11   1   0        0.09       -2.91      2.91 o
  12   1   0      197.98      204.42      7.65 o
  13   1   0        3.19        6.78      9.43 o
  14   1   0       19.80       28.59     10.68 o
  15   1   0       11.41        2.53     10.03 o
   0   2   0     4283.77     4431.99     59.01 o
   1   2   0     1327.42     1266.52     10.66 o
   2   2   0        5.95       10.04      0.94 o
   3   2   0     1896.98     1930.43     17.20 o
   4   2   0        0.01        1.58      1.18 o
   5   2   0        0.94        5.42      1.51 o
   6   2   0       34.46       30.96      2.33 o
   7   2   0      317.34      372.62      7.57 o
   8   2   0      674.49      609.47     11.10 o
   9   2   0      189.67      187.71      6.43 o
  10   2   0      176.11      144.14      5.84 o
  11   2   0       90.22       82.34      7.26 o
  12   2   0      109.96      109.74      6.68 o
  13   2   0       21.39       24.04      5.72 o
  14   2   0       71.61       92.00      8.09 o
  15   2   0        7.36        2.21      9.14 o
   1   3   0    16877.06    17089.94    137.26 o
   2   3   0     5225.65     5184.06     43.92 o
   3   3   0     1994.09     2008.47     19.57 o
   4   3   0       30.72       20.67      1.57 o
   5   3   0       47.16       52.05      2.19 o
   6   3   0        0.02        0.17      1.60 o
   7   3   0      606.75      591.30     12.40 o
   8   3   0      319.03      317.84      7.53 o
   9   3   0      161.45      154.04      5.80 o
  10   3   0       39.70       35.26      3.85 o
  11   3   0       19.88       11.53      4.13 o
  12   3   0       30.60       36.42      5.73 o
  13   3   0        2.02        1.07      4.95 o
  14   3   0        6.15        5.10      6.04 o
  15   3   0       27.14       21.63      8.15 o
   0   4   0    13532.06    14629.30    189.63 o
   1   4   0      578.43      597.51      5.83 o
   2   4   0        2.61       -0.84      0.84 o
   3   4   0      134.87      160.07      3.13 o
   4   4   0      607.69      570.85     10.14 o
   5   4   0      113.12      140.48      3.76 o
   6   4   0        2.83        6.02      1.83 o
   7   4   0      372.66      348.08      7.05 o
   8   4   0      615.04      585.31     10.26 o
   9   4   0      606.39      549.53     11.07 o
  10   4   0      403.26      414.57     10.81 o
  11   4   0       17.57       20.71      4.84 o
  12   4   0       22.68       20.54      6.51 o
  13   4   0       74.59       72.92      7.21 o
  14   4   0      172.58      192.81     10.68 o
  15   4   0       30.24       35.18      7.25 o
   1   5   0      417.68      455.13      5.62 o
   2   5   0        4.18       -0.34      0.94 o
   3   5   0      776.72      744.23      8.36 o
   4   5   0      329.71      346.11      5.68 o
   5   5   0        1.48        0.41      1.45 o
   6   5   0        1.72        5.30      1.82 o
   7   5   0       71.71       74.98      3.72 o
   8   5   0      187.74      187.95      5.70 o
   9   5   0       13.44       12.95      3.69 o
  10   5   0       12.98        5.08      4.05 o
  11   5   0      271.86      265.05     10.47 o
  12   5   0        7.31       10.25      5.00 o
  13   5   0       67.20       74.42      8.04 o
  14   5   0        1.90       -1.90      5.38 o
   0   6   0       49.47       42.72      2.91 o
   1   6   0     4335.58     4450.15     43.99 o
   2   6   0       22.27        4.62      1.24 o
   3   6   0      857.65      812.35      9.62 o
   4   6   0       23.13       26.86      1.75 o
   5   6   0     1568.09     1551.16     18.51 o
   6   6   0       16.94       19.18      2.20 o
   7   6   0     1415.97     1393.37     17.61 o
   8   6   0       44.34       40.37      4.13 o
   9   6   0        0.05       -2.09      3.49 o
  10   6   0       19.91       18.25      4.67 o
  11   6   0       23.90       21.39      5.03 o
  12   6   0       30.12       31.22      6.76 o
  13   6   0       60.03       71.31     14.24 o
  14   6   0        0.63       10.77      7.54 o
   1   7   0      428.87      434.24      7.90 o
   2   7   0      154.95      141.37      4.19 o
   3   7   0       68.85       55.96      2.44 o
   4   7   0      426.97      414.68      6.75 o
   5   7   0      557.45      518.07      7.73 o
   6   7   0      258.44      264.33      5.76 o
   7   7   0     1029.59      965.75     19.31 o
   8   7   0       51.02       41.85      4.66 o
   9   7   0      308.93      293.42     10.14 o
  10   7   0        0.32       -0.07      3.97 o
  11   7   0      449.13      470.68     16.98 o
  12   7   0       41.39       54.21      7.53 o
  13   7   0       58.95       59.70      8.23 o
  14   7   0        0.04        0.44      6.58 o
   0   8   0      708.94      692.95     11.60 o
   1   8   0     1239.61     1211.32     12.92 o
   2   8   0       64.17       64.83      6.44 o
   3   8   0       18.93       17.05      1.80 o
   4   8   0       32.13       37.18      2.36 o
   5   8   0      527.50      490.14      8.13 o
   6   8   0      106.94      120.65      8.20 o
   7   8   0      304.94      283.35      9.28 o
   8   8   0        3.77        0.90      3.59 o
   9   8   0        6.15       -0.58      3.78 o
  10   8   0       57.26       61.30      6.78 o
  11   8   0        2.29        0.66      5.17 o
  12   8   0        1.48       14.02      5.98 o
  13   8   0        0.10       -4.13      6.90 o
   1   9   0      718.12      718.28      8.75 o
   2   9   0      176.53      201.45      4.16 o
   3   9   0      574.82      542.66     10.66 o
   4   9   0        6.30        7.14      2.72 o
   5   9   0       64.89       58.51      4.21 o
   6   9   0       13.12        4.91      5.68 o
   7   9   0       47.01       46.76      5.37 o
   8   9   0        2.52       -5.30      5.30 o
   9   9   0        5.44       -0.55      4.51 o
  10   9   0        0.33       -2.19      6.05 o
  11   9   0        4.77       -3.67      7.64 o
  12   9   0        7.71       11.16      6.10 o
   0  10   0       20.12       23.87      3.84 o
   1  10   0        2.01        1.37      2.49 o
   2  10   0      262.55      248.99      6.19 o
   3  10   0      596.13      542.51     10.81 o
   4  10   0        0.23       -2.69      2.83 o
   5  10   0       83.93       86.24      5.24 o
   6  10   0        4.72        1.08      3.80 o
   7  10   0      128.76      118.01      7.31 o
   8  10   0      204.25      216.50     11.24 o
   9  10   0      126.89      161.99      9.36 o
  10  10   0       24.65       15.48      5.69 o
  11  10   0       15.03       17.16      6.36 o
  12  10   0        5.40       19.74      6.63 o
   1  11   0      296.10      276.83      8.81 o
   2  11   0       72.11       74.86      4.83 o
   3  11   0      539.92      518.09     12.29 o
   4  11   0      175.73      155.32     10.19 o
   5  11   0      108.37      107.61      5.97 o
   6  11   0       13.47       29.41      5.05 o
   7  11   0       86.84       99.54      7.21 o
   8  11   0        0.89        6.45      4.74 o
   9  11   0        6.05        8.86      6.60 o
  10  11   0        1.91        2.33      5.10 o
  11  11   0        1.46        3.48      6.14 o
   0  12   0      742.41      706.97     21.53 o
   1  12   0       53.43       50.57      4.54 o
   2  12   0      133.62      133.40      9.77 o
   3  12   0       83.71       79.07      7.17 o
   4  12   0       70.95       64.93      5.13 o
   5  12   0       38.02       33.07      4.57 o
   6  12   0      120.90      122.65      7.83 o
   7  12   0       29.83       32.18      5.78 o
   8  12   0       10.09        9.80      5.14 o
   9  12   0       32.60       28.27     13.47 o
  10  12   0        0.16       -3.99      5.38 o
   1  13   0       15.56       19.46      3.87 o
   2  13   0        0.87        0.75      3.36 o
   3  13   0       12.06       11.90      4.86 o
   4  13   0      140.58      123.29      6.73 o
   5  13   0       27.54       32.01      4.78 o
   6  13   0       75.20       88.94      7.30 o
   7  13   0       16.92       17.16      5.44 o
   8  13   0        3.12       -2.73      5.02 o
   0  14   0      271.94      296.67     18.16 o
   1  14   0       11.14        4.58      3.88 o
   2  14   0       33.46       43.31      4.97 o
   3  14   0        4.82        1.61      4.75 o
   4  14   0       43.48       58.34      5.63 o
   5  14   0       38.55       48.02      5.47 o
   6  14   0      116.64      134.91      8.81 o
   7  14   0        1.51        7.77      5.43 o
   1  15   0        7.14        4.85      4.53 o
   2  15   0        0.03        1.32      3.86 o
   3  15   0       14.64        8.06      5.10 o
   4  15   0       35.49       42.04      5.39 o
 -15   0   1        0.69        3.16     11.47 o
 -13   0   1        0.02       -3.34     10.68 o
 -11   0   1        2.51        0.47      4.42 o
  -9   0   1      295.83      319.05     11.22 o
  -7   0   1      240.92      212.87     12.68 o
  -5   0   1     4569.38     4600.09     69.49 o
  -3   0   1    15983.64    16219.46    192.26 o
  -1   0   1    15283.28    14400.69   1014.04 o
   1   0   1      500.22      488.00      9.48 o
   3   0   1    56615.33    56924.81    674.25 o
   5   0   1    14258.39    15191.20    222.32 o
   7   0   1     2502.58     2602.93     48.25 o
   9   0   1      246.38      241.48      9.92 o
  11   0   1        0.96       -3.26      4.29 o
  13   0   1       94.93       99.72      8.57 o
  15   0   1       44.24      101.50     17.61 o
 -15   1   1       55.45       48.15     11.01 o
 -14   1   1        5.55       10.98      6.87 o
 -13   1   1      188.40      193.65      8.75 o
 -12   1   1       45.33       43.92      4.75 o
 -11   1   1       43.86       44.35      4.41 o
 -10   1   1       50.11       47.25      4.22 o
  -9   1   1      526.00      486.16     10.14 o
  -8   1   1       37.56       32.54      3.15 o
  -7   1   1     1490.86     1406.51     20.08 o
  -6   1   1        5.52        7.87      2.05 o
  -5   1   1      527.44      561.17      7.87 o
  -4   1   1        7.85        2.63      1.17 o
  -3   1   1     1093.19     1104.32     10.35 o
  -2   1   1       38.09       52.33      1.35 o
  -1   1   1     3924.71     3761.34     50.77 o
   0   1   1      127.60      102.14      9.77 o
   1   1   1     6933.12     6750.07     60.11 o
   2   1   1       53.68       38.04      1.15 o
   3   1   1     2183.17     2147.37     18.93 o
   4   1   1     1253.05     1322.05     13.67 o
   5   1   1        0.91       11.53      1.69 o
   6   1   1       16.66       37.18      2.46 o
   7   1   1      265.27      240.32      6.10 o
   8   1   1      223.16      208.85      6.21 o
   9   1   1      840.46      769.35     13.60 o
  10   1   1       23.21       15.41      3.52 o
  11   1   1      244.10      236.90      7.77 o
  12   1   1        8.73       11.39      6.08 o
  13   1   1      128.79      109.46      8.92 o
  14   1   1       19.19       27.40      6.98 o
  15   1   1       77.85       77.28     11.86 o
 -15   2   1        4.12        2.85      7.29 o
 -14   2   1        9.28        7.83      6.77 o
 -13   2   1        5.69        3.96      6.08 o
 -12   2   1        0.97       -3.22      4.01 o
 -11   2   1       14.33       15.29      3.69 o
 -10   2   1      102.82       97.70      5.06 o
  -9   2   1      507.93      483.00     10.10 o
  -8   2   1        0.29       -2.73      2.73 o
  -7   2   1        5.44       10.86      2.73 o
  -6   2   1      193.77      179.99      4.69 o
  -5   2   1       55.91       37.33      1.97 o
  -4   2   1      299.62      370.32      5.32 o
  -3   2   1       51.97       67.41      2.14 o
  -2   2   1    11558.20    12477.68    100.41 o
  -1   2   1      700.61      708.24      6.50 o
   0   2   1     4939.50     4921.34     48.91 o
   1   2   1     7659.70     7770.93     76.45 o
   2   2   1     2844.02     2844.96     23.61 o
   3   2   1       86.46       87.22      2.11 o
   4   2   1     1067.76     1058.98     11.32 o
   5   2   1     2580.37     2666.32     32.40 o
   6   2   1      725.06      728.09     10.72 o
   7   2   1      170.38      132.15      4.37 o
   8   2   1      901.80      799.75     13.43 o
   9   2   1      206.29      165.92      5.90 o
  10   2   1       51.15       38.71      3.93 o
  11   2   1      228.13      226.95      7.77 o
  12   2   1      169.22      193.37      8.13 o
  13   2   1      169.68      156.21      9.01 o
  14   2   1       60.03       67.88      7.52 o
  15   2   1       26.21       22.57      9.92 o
 -15   3   1       55.77       81.74     10.37 o
 -14   3   1       10.74        2.42      5.34 o
 -13   3   1       75.53       69.90      9.00 o
 -12   3   1       16.65       12.36      4.99 o
 -11   3   1        6.00       12.44      4.15 o
 -10   3   1        6.45        2.10      3.13 o
  -9   3   1       51.99       43.61      3.87 o
  -8   3   1       40.22       42.55      3.54 o
  -7   3   1        0.06       -1.60      2.10 o
  -6   3   1        3.60       -0.02      1.64 o
  -5   3   1      743.21      687.83      8.77 o
  -4   3   1      895.36      879.10     10.93 o
  -3   3   1     3482.16     3542.05     35.43 o
  -2   3   1      309.83      280.51      3.22 o
  -1   3   1      124.17      131.38      1.82 o
   0   3   1     5959.90     6381.37     56.49 o
   1   3   1       91.89       93.43      2.11 o
   2   3   1    10042.74    10495.85     88.86 o
   3   3   1     1710.72     1807.81     16.93 o
   4   3   1      838.85      854.48     10.63 o
   5   3   1      624.32      665.89      9.01 o
   6   3   1     1889.10     2034.51     25.00 o
   7   3   1      241.44      238.69      5.75 o
   8   3   1       18.60       13.98      2.72 o
   9   3   1      167.00      148.53      5.67 o
  10   3   1       36.87       31.68      3.84 o
  11   3   1       30.34       27.97      4.35 o
  12   3   1       11.86       13.48      4.97 o
  13   3   1        7.29       -0.43      4.79 o
  14   3   1       12.28        4.74      7.91 o
  15   3   1        5.13        6.03      6.64 o
 -15   4   1        8.51       19.72      9.35 o
 -14   4   1        0.62       -6.45      7.79 o
 -13   4   1       60.37       47.24      8.96 o
 -12   4   1       49.66       49.36      6.03 o
 -11   4   1      167.80      190.38      8.91 o
 -10   4   1       29.13       26.95      4.25 o
  -9   4   1      288.20      280.98      9.88 o
  -8   4   1       59.91       55.04      3.77 o
  -7   4   1      427.34      412.65      8.30 o
  -6   4   1      128.75      124.22      4.03 o
  -5   4   1     1792.34     1743.38     19.03 o
  -4   4   1       42.68       62.04      2.55 o
  -3   4   1      744.93      802.54      8.29 o
  -2   4   1      339.40      386.02      4.86 o
  -1   4   1       71.99       90.79      1.72 o
   0   4   1     1471.87     1660.32     16.18 o
   1   4   1     4585.63     4748.96     44.64 o
   2   4   1      465.73      483.74      5.27 o
   3   4   1     1947.73     2044.54     21.17 o
   4   4   1      201.63      198.67      3.74 o
   5   4   1      410.91      484.88      7.77 o
   6   4   1      544.83      509.54      8.42 o
   7   4   1     1512.75     1495.90     19.69 o
   8   4   1      401.65      386.47      8.00 o
   9   4   1       97.27       92.36      4.80 o
  10   4   1       11.65       14.88      3.48 o
  11   4   1      188.35      176.14     10.16 o
  12   4   1      271.06      256.68     11.33 o
  13   4   1      118.21      135.75      8.74 o
  14   4   1       68.69       87.62      8.11 o
  15   4   1        1.45       -5.67      5.67 o
 -14   5   1      125.78      154.00     17.59 o
 -13   5   1        0.99        7.15      5.31 o
 -12   5   1      149.46      159.97      8.89 o
 -11   5   1       80.10      108.14     25.58 o
 -10   5   1        0.48        3.55      3.85 o
  -9   5   1      182.41      153.24      6.46 o
  -8   5   1     1086.21     1015.51     18.05 o
  -7   5   1        2.58        1.86      2.10 o
  -6   5   1      443.29      416.87      7.09 o
  -5   5   1       64.87       59.17      2.40 o
  -4   5   1      113.56      133.62      3.27 o
  -3   5   1     3579.99     3544.51     33.79 o
  -2   5   1      745.03      775.30      8.94 o
  -1   5   1      827.10      799.96      8.02 o
   0   5   1        6.79        5.86      0.83 o
   1   5   1       70.25      114.48      2.03 o
   2   5   1     3285.47     3582.78     30.86 o
   3   5   1      704.78      681.44      7.77 o
   4   5   1        1.61       -1.21      1.21 o
   5   5   1      189.51      147.84      4.02 o
   6   5   1      289.15      301.04      6.32 o
   7   5   1        0.34        0.76      2.26 o
   8   5   1      414.01      414.90      8.38 o
   9   5   1      156.88      153.81      5.76 o
  10   5   1      157.42      162.96      7.81 o
  11   5   1       54.19       56.39      6.26 o
  12   5   1        0.02       -6.28      6.28 o
  13   5   1       31.57       35.95      6.30 o
  14   5   1       74.16       79.12      8.10 o
 -14   6   1        0.55       -5.47      7.34 o
 -13   6   1       20.80       28.06     10.02 o
 -12   6   1       82.59       89.79      9.25 o
 -11   6   1        9.33        8.72      4.62 o
 -10   6   1       61.16       61.14      7.65 o
  -9   6   1       36.21       38.54      4.77 o
  -8   6   1       40.42       29.75      3.99 o
  -7   6   1       27.70       20.88      2.61 o
  -6   6   1      357.55      372.88      8.63 o
  -5   6   1        2.03        0.54      2.06 o
  -4   6   1      204.30      197.98      4.12 o
  -3   6   1      108.25       88.91      2.81 o
  -2   6   1     6402.30     6630.96     68.80 o
  -1   6   1        8.00       12.93      2.52 o
   0   6   1     1524.16     1581.74     15.70 o
   1   6   1        5.90       15.06      1.78 o
   2   6   1       10.69       13.41      1.18 o
   3   6   1      127.00      163.21      2.96 o
   4   6   1     2910.21     2967.79     29.01 o
   5   6   1       11.31       10.24      1.88 o
   6   6   1      120.14      116.60      3.75 o
   7   6   1       96.33      108.92      5.06 o
   8   6   1       29.03       24.85      3.59 o
   9   6   1       43.43       41.26      4.75 o
  10   6   1      218.66      216.12      9.08 o
  11   6   1        0.06       -4.28      4.28 o
  12   6   1       35.37       34.99      6.24 o
  13   6   1        0.05       -4.45      4.95 o
  14   6   1       18.30       18.09      7.26 o
 -14   7   1       79.27       60.41      8.94 o
 -13   7   1        7.45        9.48      6.87 o
 -12   7   1      266.53      279.57     13.33 o
 -11   7   1        4.41       -1.36      5.14 o
 -10   7   1        3.13        4.29      4.38 o
  -9   7   1        4.58       -2.08      3.94 o
  -8   7   1     1064.27     1013.65     20.71 o
  -7   7   1       16.08       18.41      3.53 o
  -6   7   1      991.75      908.67     14.93 o
  -5   7   1        1.36       -1.64      1.90 o
  -4   7   1      255.30      256.68      5.25 o
  -3   7   1      278.83      277.55      5.52 o
  -2   7   1      422.36      418.55      5.97 o
  -1   7   1      326.29      345.32      5.09 o
   0   7   1       73.08       68.28      2.61 o
   1   7   1        0.32       -1.06      1.06 o
   2   7   1       59.06       53.43      1.99 o
   3   7   1       18.58       25.68      1.62 o
   4   7   1      596.15      570.68      7.33 o
   5   7   1      166.45      161.17      3.93 o
   6   7   1        0.76       -2.02      2.02 o
   7   7   1       46.39       41.68      6.37 o
   8   7   1      440.52      419.32     11.53 o
   9   7   1      180.64      180.99      8.02 o
  10   7   1      431.85      417.41     12.70 o
  11   7   1        1.97        0.18      4.39 o
  12   7   1        0.03        4.88      5.31 o
  13   7   1        0.45       -0.12      7.17 o
  14   7   1      149.16      174.16     12.16 o
 -13   8   1        0.37        3.90      6.67 o
 -12   8   1       27.50       38.29      7.27 o
 -11   8   1       35.29       34.30      6.46 o
 -10   8   1       20.84       24.40      7.87 o
  -9   8   1       16.52       15.39      5.04 o
  -8   8   1      199.71      200.98      9.24 o
  -7   8   1      114.18      114.90      6.82 o
  -6   8   1      117.45      105.99      5.64 o
  -5   8   1        0.21       -1.83      2.00 o
  -4   8   1       95.96      102.69      3.31 o
  -3   8   1      996.93      981.09     12.65 o
  -2   8   1     1585.41     1471.70     16.23 o
  -1   8   1        9.48       18.96      1.67 o
   0   8   1      139.30      148.91      3.38 o
   1   8   1     1367.21     1385.00     14.43 o
   2   8   1       54.88       55.05      3.46 o
   3   8   1      418.50      408.08      6.26 o
   4   8   1      920.27      871.01     12.23 o
   5   8   1      135.84      138.76      4.31 o
   6   8   1      254.88      243.34     10.66 o
   7   8   1      297.63      275.07     10.22 o
   8   8   1        0.29       -3.37      3.37 o
   9   8   1       57.44       68.77      5.79 o
  10   8   1       85.55       76.25      7.27 o
  11   8   1        0.23        4.10      5.19 o
  12   8   1       13.86       20.77      7.10 o
  13   8   1       76.62       76.98      8.70 o
 -12   9   1        0.13        6.00      6.56 o
 -11   9   1       35.84       30.35      6.55 o
 -10   9   1        0.48        6.39      5.08 o
  -9   9   1        2.25       -0.94      4.54 o
  -8   9   1       14.56       15.49      4.93 o
  -7   9   1        0.80       -1.12      4.00 o
  -6   9   1       51.39       49.44      5.30 o
  -5   9   1        9.35        5.18      6.02 o
  -4   9   1      643.15      595.94     11.61 o
  -3   9   1      312.95      306.08      5.62 o
  -2   9   1        0.46       -1.60      1.60 o
  -1   9   1       34.49       36.00      2.51 o
   0   9   1      526.07      492.61      8.91 o
   1   9   1      444.43      491.90     10.22 o
   2   9   1     1152.52     1128.12     15.75 o
   3   9   1       47.27       49.15      2.64 o
   4   9   1       35.84       32.97      2.98 o
   5   9   1      284.97      265.95      7.44 o
   6   9   1      109.64      109.16      5.73 o
   7   9   1       11.62       14.74      5.27 o
   8   9   1       95.20       83.25      9.68 o
   9   9   1        0.03        0.82      4.35 o
  10   9   1        0.93        1.89      4.97 o
  11   9   1        1.54       -2.52      4.83 o
  12   9   1       40.33       44.56      7.34 o
 -12  10   1       37.79       38.67      7.51 o
 -11  10   1       46.93       45.11     10.03 o
 -10  10   1       32.07       44.04      7.02 o
  -9  10   1       46.54       49.06      6.60 o
  -8  10   1       13.80       10.84      5.07 o
  -7  10   1       24.95       23.21      5.12 o
  -6  10   1       67.94       65.34      6.02 o
  -5  10   1      233.27      227.78      8.06 o
  -4  10   1      230.10      200.22      7.67 o
  -3  10   1        0.80       -1.79      2.63 o
  -2  10   1        2.46        1.39      2.31 o
  -1  10   1       16.20       14.92      2.53 o
   0  10   1      129.78      118.11      5.93 o
   1  10   1        2.70       -0.04      2.16 o
   2  10   1        5.09       -0.31      2.26 o
   3  10   1        4.32        4.23      2.42 o
   4  10   1        4.64        7.38      3.03 o
   5  10   1      104.52      100.66      5.29 o
   6  10   1      275.43      260.96     11.69 o
   7  10   1      156.19      140.54      7.75 o
   8  10   1      222.43      235.95     10.45 o
   9  10   1        2.37        0.46      4.99 o
  10  10   1       14.97       11.80      5.40 o
  11  10   1       21.57       17.87      5.98 o
  12  10   1       55.85       85.37     13.79 o
 -11  11   1        0.52        4.54      5.93 o
 -10  11   1       14.76       12.96      5.86 o
  -9  11   1       17.04       20.37      5.88 o
  -8  11   1        0.01        6.06      5.02 o
  -7  11   1       75.48       82.28      6.91 o
  -6  11   1      103.49      123.04      7.65 o
  -5  11   1       52.71       53.34      4.82 o
  -4  11   1      151.25      140.29      6.50 o
  -3  11   1       20.43       16.74      4.19 o
  -2  11   1       15.85        7.33      3.39 o
  -1  11   1      108.36       98.98      4.67 o
   0  11   1      404.35      410.79      9.11 o
   1  11   1      286.05      286.33      9.09 o
   2  11   1      240.20      261.66      8.89 o
   3  11   1        9.01       13.45      2.94 o
   4  11   1        1.12       -2.95      2.95 o
   5  11   1        0.94        2.83      3.23 o
   6  11   1      156.59      151.77      8.09 o
   7  11   1       29.50       31.60      8.14 o
   8  11   1       23.32       21.17      5.26 o
   9  11   1       46.12       57.85      6.77 o
  10  11   1        0.09       -3.80      4.95 o
  11  11   1       13.05       13.04      6.15 o
 -10  12   1       40.54       47.20      7.83 o
  -9  12   1        0.99       -4.71      4.71 o
  -8  12   1        1.91        8.20      5.00 o
  -7  12   1      105.57      115.15      8.09 o
  -6  12   1       31.44       31.71      5.37 o
  -5  12   1       11.36        7.83      3.78 o
  -4  12   1      129.01      113.44      6.23 o
  -3  12   1      217.03      221.62      8.21 o
  -2  12   1        3.73        0.25      3.39 o
  -1  12   1      408.31      380.91     10.42 o
   0  12   1       19.37       25.75      3.96 o
   1  12   1        6.07        6.74      3.19 o
   2  12   1        9.04       10.31      3.43 o
   3  12   1      389.97      392.46     10.70 o
   4  12   1       43.07       37.30      4.37 o
   5  12   1      186.67      190.92      7.75 o
   6  12   1       94.54      101.50      7.13 o
   7  12   1        0.57       -1.71      9.78 o
   8  12   1       31.07       36.41      6.08 o
   9  12   1        9.28        7.14      5.35 o
  10  12   1       11.47       10.89      6.04 o
  -8  13   1        7.18        0.14      5.34 o
  -7  13   1      104.53      117.57      8.54 o
  -6  13   1        4.23        4.31      5.63 o
  -5  13   1       72.90       78.93      6.83 o
  -4  13   1        4.02       -0.66      3.57 o
  -3  13   1       21.45       21.72      4.27 o
  -2  13   1        6.30        6.86      3.54 o
  -1  13   1       49.29       55.70      4.82 o
   0  13   1       28.63       24.49      4.11 o
   1  13   1       16.66       12.61      3.70 o
   2  13   1        0.58        0.08      3.22 o
   3  13   1       32.98       35.59      4.44 o
   4  13   1       36.01       38.10      4.59 o
   5  13   1       55.51       50.23      5.12 o
   6  13   1       19.68       15.75      5.03 o
   7  13   1       42.32       47.92      6.25 o
   8  13   1        5.57        5.49      5.24 o
  -7  14   1       44.31       45.58      8.10 o
  -6  14   1        5.14        7.63      5.48 o
  -5  14   1        1.91        0.28      4.13 o
  -4  14   1        4.45       10.15      4.38 o
  -3  14   1      160.71      159.64      7.72 o
  -2  14   1       80.02       85.97      6.07 o
  -1  14   1      181.82      208.79      8.51 o
   0  14   1        6.20        6.87      3.74 o
   1  14   1        0.81       -2.06      3.52 o
   2  14   1        8.38        9.86      3.93 o
   3  14   1      120.22      132.90      6.94 o
   4  14   1       32.27       45.32      5.86 o
   5  14   1      103.23      119.42      7.08 o
   6  14   1        0.85        1.46      4.81 o
   7  14   1        0.01       -0.66      4.72 o
  -4  15   1       12.88       10.73      6.95 o
  -3  15   1        7.02       15.61      4.70 o
  -2  15   1        0.11        1.52      4.10 o
  -1  15   1        0.67       -3.05      3.74 o
   0  15   1       41.49       46.44      5.45 o
   1  15   1       10.67       12.11      4.34 o
   2  15   1        6.78        3.33      4.06 o
   3  15   1       34.50       38.01      5.68 o
   4  15   1        6.29       12.12      4.57 o
 -14   0   2      101.95      134.48     13.65 o
 -12   0   2        0.03       -4.69      4.69 o
 -10   0   2       35.93       36.50      7.21 o
  -8   0   2       93.95       91.76      6.13 o
  -6   0   2     2345.77     2484.76     45.79 o
  -4   0   2     4374.83     4498.42     55.02 o
  -2   0   2     1543.91     1464.97     18.56 o
   0   0   2     3004.91     3028.56     40.88 o
   2   0   2    15588.35    16363.80    194.01 o
   4   0   2     3369.33     3622.34     54.89 o
   6   0   2     2854.51     2816.68     54.03 o
   8   0   2      774.70      843.42     19.72 o
  10   0   2       92.68       81.89      6.66 o
  12   0   2       12.86       11.82      5.63 o
  14   0   2       23.09       41.53     13.63 o
 -15   1   2        0.10       -4.33      8.02 o
 -14   1   2      116.50      104.83     10.17 o
 -13   1   2        3.71        2.30      5.60 o
 -12   1   2       13.23       16.65      4.47 o
 -11   1   2       18.18       18.26      3.87 o
 -10   1   2      916.37      866.24     15.42 o
  -9   1   2       90.77       83.72      4.60 o
  -8   1   2      339.20      312.26      7.54 o
  -7   1   2      330.25      301.34      6.93 o
  -6   1   2        0.30       -0.90      1.82 o
  -5   1   2     1105.18     1073.43     12.48 o
  -4   1   2      610.60      588.13      6.74 o
  -3   1   2      308.46      352.13      4.23 o
  -2   1   2      732.41      840.20      8.38 o
  -1   1   2      363.96      347.25      3.78 o
   0   1   2     2198.34     2199.03     19.96 o
   1   1   2     2056.10     2131.39     18.53 o
   2   1   2      587.69      594.70      6.21 o
   3   1   2        8.28        2.92      1.06 o
   4   1   2      181.44      257.43      7.21 o
   5   1   2      843.37      857.85     11.03 o
   6   1   2     2890.85     2950.62     35.03 o
   7   1   2      473.29      481.14      9.92 o
   8   1   2      843.02      742.84     12.83 o
   9   1   2        8.99       12.66      3.16 o
  10   1   2       36.49       22.25      3.69 o
  11   1   2       69.51       56.52      4.62 o
  12   1   2      354.43      351.97     17.55 o
  13   1   2       24.44       24.69      4.96 o
  14   1   2      227.80      234.26     12.81 o
  15   1   2        5.56       13.00      9.00 o
 -15   2   2        3.25       -2.87      7.04 o
 -14   2   2       57.91       65.89     14.14 o
 -13   2   2        4.83        7.01      5.21 o
 -12   2   2      197.76      200.19      8.40 o
 -11   2   2      282.97      295.96      9.77 o
 -10   2   2       13.95       17.35      5.86 o
  -9   2   2      115.11      108.97      7.09 o
  -8   2   2        9.38        0.93      2.55 o
  -7   2   2      860.07      839.37     13.51 o
  -6   2   2     1166.05     1162.95     15.48 o
  -5   2   2       27.40       23.10      1.81 o
  -4   2   2      289.39      255.89      4.61 o
  -3   2   2       39.24       50.34      1.82 o
  -2   2   2       74.22       82.33      2.00 o
  -1   2   2     5604.44     5629.91     47.70 o
   0   2   2     1357.24     1432.59     14.09 o
   1   2   2     7493.51     8169.18     76.28 o
   2   2   2      404.22      415.90      4.49 o
   3   2   2     4436.62     4681.17     41.91 o
   4   2   2     2189.01     2211.31     21.78 o
   5   2   2      745.58      678.67      9.76 o
   6   2   2      775.52      784.22     11.38 o
   7   2   2      690.50      626.76     10.07 o
   8   2   2      782.03      760.74     13.01 o
   9   2   2       24.13       25.16      3.40 o
  10   2   2       79.39       91.05      8.45 o
  11   2   2      524.96      523.81     13.82 o
  12   2   2      140.52      122.15     11.22 o
  13   2   2      137.96      128.63     12.36 o
  14   2   2        0.02       -0.49      5.91 o
  15   2   2       29.83       29.55     10.00 o
 -15   3   2        2.36        6.04      7.65 o
 -14   3   2       11.68        8.55      7.36 o
 -13   3   2        1.02       -3.30      4.58 o
 -12   3   2        1.17       -1.81      3.93 o
 -11   3   2        8.45        5.27      3.99 o
 -10   3   2      101.03      101.31      7.37 o
  -9   3   2        0.02       -2.94      2.94 o
  -8   3   2      332.01      314.69      7.81 o
  -7   3   2       85.40       85.24      3.62 o
  -6   3   2      429.17      432.00      8.98 o
  -5   3   2     1226.46     1203.25     14.76 o
  -4   3   2       61.46       68.43      2.26 o
  -3   3   2      287.52      293.21      4.40 o
  -2   3   2     1524.06     1570.29     16.27 o
  -1   3   2       77.39       86.67      3.79 o
   0   3   2     6345.05     6705.04     66.23 o
   1   3   2      626.66      688.25      8.49 o
   2   3   2     1701.57     1889.44     28.83 o
   3   3   2      763.62      754.47      7.81 o
   4   3   2      209.13      190.92      3.80 o
   5   3   2     2118.09     2152.92     27.97 o
   6   3   2        2.25        1.37      1.81 o
   7   3   2       60.17       50.34      3.09 o
   8   3   2      175.62      176.99      5.40 o
   9   3   2       69.81       77.08      4.67 o
  10   3   2       21.18       13.64      3.38 o
  11   3   2       90.63       70.08      5.38 o
  12   3   2       27.04       25.65      5.30 o
  13   3   2       36.53       40.91      6.25 o
  14   3   2       84.55      106.00      8.63 o
  15   3   2       65.64       79.71      9.46 o
 -15   4   2       26.98       42.76     11.83 o
 -14   4   2       47.31       43.34      7.10 o
 -13   4   2      127.25      127.97      8.62 o
 -12   4   2      271.11      300.54     11.68 o
 -11   4   2       77.59       79.09      5.69 o
 -10   4   2       22.55       12.28      3.81 o
  -9   4   2      471.02      446.19      9.90 o
  -8   4   2      582.70      549.12     16.87 o
  -7   4   2      115.83      118.88      6.94 o
  -6   4   2       29.42       14.29      2.04 o
  -5   4   2        0.28        4.11      1.44 o
  -4   4   2      357.66      403.73      5.86 o
  -3   4   2      399.73      439.03      5.49 o
  -2   4   2      394.49      370.21      6.41 o
  -1   4   2     1319.30     1399.46     13.10 o
   0   4   2      489.31      552.10      7.01 o
   1   4   2        4.35        4.93      0.94 o
   2   4   2     2159.68     2257.45     26.40 o
   3   4   2      720.84      747.99      7.79 o
   4   4   2     2411.97     2536.15     27.71 o
   5   4   2     1021.17      978.25     13.59 o
   6   4   2     1876.14     1754.38     23.89 o
   7   4   2      229.53      243.19      5.95 o
   8   4   2       14.57       12.13      3.43 o
   9   4   2        7.68       20.21      4.34 o
  10   4   2      298.78      297.78      9.06 o
  11   4   2      195.87      189.85     10.17 o
  12   4   2      137.01      144.82      8.29 o
  13   4   2       14.81       17.31      5.47 o
  14   4   2        1.31       -0.04      5.40 o
  15   4   2        4.04       -1.99      6.54 o
 -14   5   2       14.44       16.66      6.93 o
 -13   5   2       22.28       15.66      5.71 o
 -12   5   2       28.06       27.03      5.76 o
 -11   5   2       71.00       82.71      6.79 o
 -10   5   2       20.51       12.95      4.00 o
  -9   5   2      641.41      632.85     13.72 o
  -8   5   2      102.71      102.33      5.39 o
  -7   5   2      235.64      232.22      5.86 o
  -6   5   2      384.85      359.64      7.93 o
  -5   5   2      125.54      128.41      4.01 o
  -4   5   2      143.65      165.87      5.99 o
  -3   5   2     1246.00     1236.65     13.64 o
  -2   5   2       74.67       64.95      1.87 o
  -1   5   2      928.79     1023.81     10.45 o
   0   5   2     5155.99     5266.81     55.19 o
   1   5   2     1027.89     1276.42     14.64 o
   2   5   2      237.12      282.89      4.63 o
   3   5   2     1522.37     1639.34     18.59 o
   4   5   2      147.59      115.56      3.06 o
   5   5   2      291.15      339.41      5.82 o
   6   5   2      272.60      282.56      8.99 o
   7   5   2     1091.44     1019.97     15.85 o
   8   5   2       30.75       26.82      3.26 o
   9   5   2       71.73       68.20      4.84 o
  10   5   2        2.26        6.02      4.06 o
  11   5   2       51.77       67.92      7.15 o
  12   5   2        1.91       -3.55      4.42 o
  13   5   2      146.88      148.25      9.36 o
  14   5   2        1.94       -5.60      5.85 o
 -14   6   2        1.15       10.40      7.00 o
 -13   6   2      128.27      128.37     10.26 o
 -12   6   2        3.72        4.31      6.54 o
 -11   6   2       22.91       21.29      5.12 o
 -10   6   2        2.08       -1.59      3.88 o
  -9   6   2        2.77       -0.56      3.32 o
  -8   6   2       23.80       21.13      3.94 o
  -7   6   2      133.07      130.08      4.60 o
  -6   6   2       77.16       71.90      3.00 o
  -5   6   2      276.37      287.16      6.27 o
  -4   6   2      343.93      389.12      6.89 o
  -3   6   2      531.26      483.26      7.08 o
  -2   6   2        0.12        2.03      1.10 o
  -1   6   2       48.50       45.20      1.54 o
   0   6   2       68.34       67.41      2.28 o
   1   6   2     3027.90     3122.64     33.64 o
   2   6   2        1.65        0.87      1.37 o
   3   6   2     2915.66     2999.75     28.94 o
   4   6   2       36.62       42.69      2.38 o
   5   6   2      271.23      273.80      5.53 o
   6   6   2      107.96       98.81      4.23 o
   7   6   2      205.94      221.79      5.92 o
   8   6   2       15.51       17.33      3.42 o
   9   6   2       64.92       67.57      5.52 o
  10   6   2       91.40       93.68      6.62 o
  11   6   2        1.39        1.53      4.19 o
  12   6   2       26.35       40.36      6.05 o
  13   6   2        2.09        3.09      5.23 o
  14   6   2        7.87        7.16      6.79 o
 -14   7   2        0.20        1.14      6.71 o
 -13   7   2       13.68       12.46      6.77 o
 -12   7   2        0.72        2.42      5.78 o
 -11   7   2      254.23      247.52     12.50 o
 -10   7   2       48.57       57.43      6.74 o
  -9   7   2      490.04      483.80     14.30 o
  -8   7   2       34.94       33.49      4.71 o
  -7   7   2      142.56      128.94      6.57 o
  -6   7   2       82.29       90.67      3.76 o
  -5   7   2      880.39      905.01     13.11 o
  -4   7   2       45.63       47.81      2.45 o
  -3   7   2      261.71      244.88      4.59 o
  -2   7   2        3.94        4.74      1.34 o
  -1   7   2        2.28        0.87      1.13 o
   0   7   2      842.38      861.30      9.92 o
   1   7   2      173.98      179.68      3.90 o
   2   7   2     1078.84     1190.22     14.39 o
   3   7   2      902.98      905.89     10.70 o
   4   7   2        7.60        7.22      1.73 o
   5   7   2       61.86       58.02      2.42 o
   6   7   2       16.32       19.92      2.42 o
   7   7   2     1170.11     1116.45     21.32 o
   8   7   2       11.30       14.44      3.78 o
   9   7   2      138.40      148.57      7.30 o
  10   7   2        0.09       -1.00      4.04 o
  11   7   2      144.70      125.03      7.78 o
  12   7   2        0.57        2.66      4.92 o
  13   7   2      103.13      107.18     12.09 o
 -13   8   2       23.39       29.45      7.69 o
 -12   8   2       16.35       24.89      6.86 o
 -11   8   2      108.24      101.49      9.39 o
 -10   8   2        0.07       -4.57      4.57 o
  -9   8   2       66.55       72.32      6.97 o
  -8   8   2      213.98      217.15     10.09 o
  -7   8   2      105.67       95.02     10.46 o
  -6   8   2       10.59       12.67      3.26 o
  -5   8   2      689.62      659.17     11.49 o
  -4   8   2      236.65      228.87      5.39 o
  -3   8   2      733.20      695.96     11.48 o
  -2   8   2        0.48        0.97      1.50 o
  -1   8   2        0.02       -1.44      1.44 o
   0   8   2      207.33      208.43      3.98 o
   1   8   2     1026.09      940.41     11.02 o
   2   8   2      332.17      295.43      4.80 o
   3   8   2      414.73      420.51      6.23 o
   4   8   2      370.26      377.57      7.00 o
   5   8   2        4.08        5.66      2.35 o
   6   8   2      206.79      192.07      7.14 o
   7   8   2        1.09        4.56      3.24 o
   8   8   2      147.37      143.74      6.91 o
   9   8   2      132.64      132.89      8.27 o
  10   8   2       68.41       67.14      6.12 o
  11   8   2       56.37       70.16      7.40 o
  12   8   2       19.32       14.46      7.06 o
  13   8   2        8.83        3.69      6.10 o
 -12   9   2       14.37        8.08      6.53 o
 -11   9   2        1.45        0.28      5.61 o
 -10   9   2        0.10       -4.64      4.64 o
  -9   9   2        7.04        7.45      5.51 o
  -8   9   2       38.57       49.09      6.14 o
  -7   9   2      269.19      240.10     10.84 o
  -6   9   2        5.66       11.63      4.27 o
  -5   9   2      294.02      297.58     10.68 o
  -4   9   2      326.16      321.31      8.09 o
  -3   9   2       92.55      110.84      3.80 o
  -2   9   2       36.68       52.29      2.49 o
  -1   9   2      621.38      566.31      8.10 o
   0   9   2      846.56      874.95     11.33 o
   1   9   2      260.55      255.37      4.73 o
   2   9   2      301.99      333.83      5.54 o
   3   9   2      203.68      170.65      4.36 o
   4   9   2      478.01      486.87      9.03 o
   5   9   2      444.94      427.91      9.55 o
   6   9   2      152.70      156.70      6.55 o
   7   9   2      152.62      149.47      6.97 o
   8   9   2       38.26       34.30      5.33 o
   9   9   2       21.44       13.37      4.84 o
  10   9   2        3.04        2.18      4.87 o
  11   9   2        7.54        2.14      5.29 o
  12   9   2        1.55       -0.49      5.58 o
 -12  10   2       24.01       27.26      7.39 o
 -11  10   2       50.72       49.70      8.25 o
 -10  10   2        0.35        1.16      5.17 o
  -9  10   2       34.70       35.53      6.18 o
  -8  10   2      103.85       89.75      7.56 o
  -7  10   2       38.00       39.74      5.72 o
  -6  10   2      264.59      253.68     10.42 o
  -5  10   2       32.32       16.40      4.62 o
  -4  10   2       76.98       71.64      6.25 o
  -3  10   2        0.12       -2.71      3.00 o
  -2  10   2      366.60      343.41      8.07 o
  -1  10   2        4.06        4.23      2.50 o
   0  10   2        2.75        3.70      2.05 o
   1  10   2        6.84        2.05      2.04 o
   2  10   2      208.62      178.31      5.30 o
   3  10   2        0.06       -2.12      2.12 o
   4  10   2       14.80       10.57      3.05 o
   5  10   2      243.49      252.16      8.20 o
   6  10   2       55.64       56.31      5.15 o
   7  10   2       15.62       14.39      4.25 o
   8  10   2        1.10        1.81      4.38 o
   9  10   2       97.38      100.25      9.39 o
  10  10   2       54.14       47.93      6.92 o
  11  10   2      204.38      214.83     11.70 o
 -11  11   2        0.58       -5.54      5.54 o
 -10  11   2       22.14       21.12      6.46 o
  -9  11   2        0.50        7.74      5.37 o
  -8  11   2       87.44       76.27     11.90 o
  -7  11   2       83.06       74.37      7.02 o
  -6  11   2        0.09       -2.12      4.51 o
  -5  11   2       12.68       14.70      4.65 o
  -4  11   2       18.21       27.84      4.10 o
  -3  11   2      334.62      322.28      9.49 o
  -2  11   2      187.34      184.38      7.18 o
  -1  11   2      119.30      124.06     10.91 o
   0  11   2       16.51       11.35      2.71 o
   1  11   2       37.94       32.27      3.09 o
   2  11   2       15.86       17.12      2.77 o
   3  11   2      148.13      140.48      5.19 o
   4  11   2       27.34       22.73      6.00 o
   5  11   2       19.77       22.54      3.69 o
   6  11   2       12.58       11.98      3.74 o
   7  11   2       12.82       11.16      4.43 o
   8  11   2       87.35       88.84      7.02 o
   9  11   2       10.58       14.19      5.29 o
  10  11   2        9.58        3.16      7.51 o
  11  11   2        3.35        2.20      5.76 o
 -10  12   2        5.09        5.31      6.11 o
  -9  12   2        6.01       11.09      5.72 o
  -8  12   2       11.77        3.85      5.07 o
  -7  12   2       25.90       24.38      6.25 o
  -6  12   2        1.57       -3.02      4.50 o
  -5  12   2       13.29       10.31      4.76 o
  -4  12   2      292.92      302.48      9.91 o
  -3  12   2        0.43        5.39      3.38 o
  -2  12   2      166.25      157.10      6.75 o
  -1  12   2        7.05        5.84      3.21 o
   0  12   2       85.83      101.15      5.46 o
   1  12   2        1.78       -0.61      2.95 o
   2  12   2      463.45      473.07     10.13 o
   3  12   2        0.69       -0.72      3.16 o
   4  12   2       63.46       66.00      4.94 o
   5  12   2       92.23      109.29      5.98 o
   6  12   2       83.92       78.33      5.59 o
   7  12   2       33.60       38.61      5.58 o
   8  12   2       58.09       69.44      6.69 o
   9  12   2       34.69       40.62      6.32 o
  -8  13   2       87.88       90.56      8.48 o
  -7  13   2       13.20       10.32      8.46 o
  -6  13   2        4.98        2.27      5.07 o
  -5  13   2        0.11       -3.78      4.55 o
  -4  13   2      105.69      111.83      7.08 o
  -3  13   2        3.19       -1.24      3.59 o
  -2  13   2       55.87       47.40      4.69 o
  -1  13   2        2.74       -0.97      3.14 o
   0  13   2        1.31       -0.80      3.21 o
   1  13   2       16.65       13.54      3.59 o
   2  13   2        0.47        0.72      3.14 o
   3  13   2       32.08       25.90      3.92 o
   4  13   2       10.62       15.03      3.86 o
   5  13   2        0.66        0.20      3.62 o
   6  13   2       52.84       55.12      5.29 o
   7  13   2       18.30       18.09      5.08 o
   8  13   2       83.66       83.55      7.32 o
  -7  14   2        2.18        0.23      5.54 o
  -6  14   2       38.22       45.89      6.96 o
  -5  14   2       23.21       20.28      5.95 o
  -4  14   2      249.62      259.54      9.94 o
  -3  14   2       44.56       50.17      5.60 o
  -2  14   2       35.16       50.76      5.18 o
  -1  14   2        2.00       -0.20      3.66 o
   0  14   2       78.30       78.97      5.59 o
   1  14   2       64.48       64.92      5.38 o
   2  14   2      162.51      156.89      7.29 o
   3  14   2       30.51       22.18      4.36 o
   4  14   2       43.50       48.74      5.09 o
   5  14   2        0.25       -3.78      3.78 o
   6  14   2        0.64        4.34      4.69 o
  -4  15   2        0.64        2.73      4.41 o
  -3  15   2        0.00       -3.94      3.94 o
  -2  15   2       37.03       30.44      5.03 o
  -1  15   2       23.46       25.28      4.80 o
   0  15   2      112.59      113.47      6.72 o
   1  15   2        3.29        2.70      4.06 o
   2  15   2       33.31       35.69      5.00 o
   3  15   2       21.71       17.63      4.56 o
   4  15   2        7.06       10.37      4.51 o
 -15   0   3       36.06       36.50     15.03 o
 -13   0   3      100.10       92.54     11.15 o
 -11   0   3      126.85      114.13      8.28 o
  -9   0   3      192.25      170.61     10.82 o
  -7   0   3      328.45      311.00     14.65 o
  -5   0   3     1850.62     1857.34     29.86 o
  -3   0   3      972.34      871.92     12.22 o
  -1   0   3    40244.73    40637.13    530.89 o
   1   0   3       72.95       63.94      2.19 o
   3   0   3     6239.90     6662.46     88.26 o
   5   0   3     4302.91     4642.92     70.41 o
   7   0   3        0.47        0.44      3.23 o
   9   0   3      205.09      214.92      9.82 o
  11   0   3        0.01       -4.18      4.18 o
  13   0   3        6.42        8.77      7.04 o
  15   0   3       28.16        9.13     13.69 o
 -15   1   3       12.72       22.98      8.40 o
 -14   1   3        1.49       10.10      7.14 o
 -13   1   3       28.63       28.41      6.54 o
 -12   1   3       19.86       14.02      4.50 o
 -11   1   3      573.57      577.26     12.44 o
 -10   1   3      226.16      211.21      7.19 o
  -9   1   3      357.02      352.70      8.63 o
  -8   1   3        4.79        6.62      2.55 o
  -7   1   3     1323.72     1323.31     19.34 o
  -6   1   3       12.09       11.71      2.05 o
  -5   1   3     1105.03     1059.21     13.16 o
  -4   1   3     1081.67     1083.40     11.95 o
  -3   1   3      100.49      115.14      2.54 o
  -2   1   3      441.40      476.63      5.13 o
  -1   1   3      819.16      816.68      9.15 o
   0   1   3     2275.77     2353.15     22.45 o
   1   1   3     3258.46     3595.85     32.22 o
   2   1   3        5.37        2.09      0.71 o
   3   1   3     1245.39     1325.98     12.92 o
   4   1   3      148.87      172.08      3.80 o
   5   1   3     1060.40     1071.88     13.35 o
   6   1   3      153.07      170.98      4.70 o
   7   1   3       56.94       41.83      2.94 o
   8   1   3       51.97       59.73      3.88 o
   9   1   3       18.10       17.67      3.31 o
  10   1   3       87.67       88.55      4.96 o
  11   1   3      311.64      338.23      9.36 o
  12   1   3        0.18        0.80      3.99 o
  13   1   3      239.24      223.32     10.23 o
  14   1   3        5.13       -5.61      5.63 o
  15   1   3        0.09       -7.53      7.53 o
 -15   2   3       50.09       63.83      9.75 o
 -14   2   3      112.68      130.73     11.18 o
 -13   2   3      158.45      153.05      9.59 o
 -12   2   3       71.71       78.92      6.37 o
 -11   2   3        8.98        9.29      4.17 o
 -10   2   3       11.41        9.09      3.39 o
  -9   2   3      823.19      786.70     14.09 o
  -8   2   3      590.98      581.46     11.06 o
  -7   2   3      972.35      941.47     14.83 o
  -6   2   3      509.79      498.22     10.45 o
  -5   2   3      329.60      296.92      5.87 o
  -4   2   3     3137.96     3110.18     31.80 o
  -3   2   3      879.49      952.34      9.74 o
  -2   2   3       90.22       74.98      1.73 o
  -1   2   3     4342.37     4517.97     40.43 o
   0   2   3      910.52      969.92      9.48 o
   1   2   3      256.05      249.94      4.19 o
   2   2   3      860.68      879.65      8.49 o
   3   2   3      304.88      331.47      4.11 o
   4   2   3      426.96      409.21      6.19 o
   5   2   3       87.32       79.99      2.76 o
   6   2   3      549.73      560.68      8.44 o
   7   2   3      997.21     1013.46     14.49 o
   8   2   3      116.89      117.67      4.51 o
   9   2   3      447.04      405.29      9.25 o
  10   2   3      831.29      762.55     14.13 o
  11   2   3       14.91       15.50      4.03 o
  12   2   3        2.34       -0.27      3.94 o
  13   2   3       49.15       55.72      6.73 o
  14   2   3      111.90      129.09     10.45 o
  15   2   3       31.10       41.25     10.70 o
 -15   3   3        7.70        4.81     10.08 o
 -14   3   3       13.55       24.68      7.98 o
 -13   3   3       18.17       12.48      5.56 o
 -12   3   3        0.02        2.16      4.00 o
 -11   3   3        4.83        4.00      3.99 o
 -10   3   3       10.01        4.03      3.79 o
  -9   3   3      277.92      256.01      7.62 o
  -8   3   3        9.24        3.86      2.69 o
  -7   3   3        2.34        0.98      1.96 o
  -6   3   3      142.02      132.54      4.06 o
  -5   3   3       49.87       58.56      2.50 o
  -4   3   3        1.81       -1.02      1.26 o
  -3   3   3     1601.35     1592.65     16.94 o
  -2   3   3     3129.19     3109.70     33.30 o
  -1   3   3     1221.29     1224.37     11.84 o
   0   3   3      741.08      840.84      8.99 o
   1   3   3     3996.17     4126.56     43.46 o
   2   3   3      392.59      330.22      4.52 o
   3   3   3     3401.04     3482.64     31.48 o
   4   3   3       11.80       18.29      1.71 o
   5   3   3      775.40      853.09     19.34 o
   6   3   3       76.77       54.02      2.90 o
   7   3   3       21.78       25.31      2.94 o
   8   3   3        1.72       -1.31      2.40 o
   9   3   3       96.96       80.64      4.93 o
  10   3   3        0.08       -4.32      4.32 o
  11   3   3       40.03       36.96      4.59 o
  12   3   3        9.25        5.85      4.76 o
  13   3   3       56.43       52.68      8.65 o
  14   3   3       73.99       66.44     10.19 o
  15   3   3       95.54      100.62     11.39 o
 -15   4   3       29.32       18.78     10.91 o
 -14   4   3       38.82       53.23     11.09 o
 -13   4   3       35.05       44.42      7.03 o
 -12   4   3       42.81       42.87      6.12 o
 -11   4   3      304.56      303.48      9.93 o
 -10   4   3       93.65       88.04      7.68 o
  -9   4   3       90.21       95.60      6.80 o
  -8   4   3      951.67      907.41     15.07 o
  -7   4   3      294.67      271.47      8.44 o
  -6   4   3        0.03       -2.16      2.16 o
  -5   4   3      547.50      554.29      7.73 o
  -4   4   3      471.83      524.06      7.51 o
  -3   4   3        0.37        2.93      1.11 o
  -2   4   3       11.32       16.29      1.39 o
  -1   4   3      165.49      200.80      3.70 o
   0   4   3       19.28       17.69      1.70 o
   1   4   3        0.26        0.64      1.56 o
   2   4   3     2253.43     2439.83     26.69 o
   3   4   3     3360.41     3561.19     40.79 o
   4   4   3       17.48       20.16      2.02 o
   5   4   3      413.98      392.17      6.67 o
   6   4   3      481.17      471.96      8.74 o
   7   4   3      179.62      178.06      5.62 o
   8   4   3      757.39      711.38     11.67 o
   9   4   3     1383.71     1335.52     22.66 o
  10   4   3        1.54       -3.25      3.25 o
  11   4   3       12.66       13.82      4.69 o
  12   4   3       12.20       23.04      5.32 o
  13   4   3       61.18       56.51      6.79 o
  14   4   3       29.98       31.71      8.11 o
 -14   5   3        0.38        4.63     12.31 o
 -13   5   3       12.26       13.91      6.43 o
 -12   5   3      166.91      171.90      9.23 o
 -11   5   3       19.38       10.50      4.66 o
 -10   5   3       36.00       39.31      4.71 o
  -9   5   3        5.90        5.43      4.00 o
  -8   5   3        0.65       -0.69      3.19 o
  -7   5   3       21.03       19.02      2.64 o
  -6   5   3      384.94      387.60      8.41 o
  -5   5   3       18.89       17.06      2.13 o
  -4   5   3      163.23      154.76      4.32 o
  -3   5   3      291.92      267.48      4.85 o
  -2   5   3        0.12        0.47      0.99 o
  -1   5   3      788.22      798.87     10.00 o
   0   5   3      752.62      735.56      9.22 o
   1   5   3       10.47        2.75      2.17 o
   2   5   3      336.22      328.28      5.46 o
   3   5   3     3895.02     3990.55     45.67 o
   4   5   3      533.99      494.41      7.61 o
   5   5   3      396.06      410.31      6.91 o
   6   5   3      298.22      286.64      6.02 o
   7   5   3        8.92       13.09      2.52 o
   8   5   3      200.12      200.41      7.93 o
   9   5   3       94.19      116.75      5.78 o
  10   5   3       60.80       59.99      5.66 o
  11   5   3        6.72        8.00      4.69 o
  12   5   3      148.40      158.62      8.77 o
  13   5   3        3.13        2.29      5.09 o
  14   5   3       51.22       54.00      7.72 o
 -14   6   3        5.71        4.12      6.56 o
 -13   6   3        0.10        0.90      5.97 o
 -12   6   3       12.63        8.11      6.00 o
 -11   6   3       31.17       45.94      7.06 o
 -10   6   3       13.75       11.33      4.57 o
  -9   6   3       76.14       69.88      5.17 o
  -8   6   3      475.23      481.08     12.12 o
  -7   6   3       41.09       39.18      4.64 o
  -6   6   3      309.27      307.49      6.23 o
  -5   6   3        6.02        5.75      1.90 o
  -4   6   3      306.36      288.45      5.52 o
  -3   6   3      105.64      129.26      4.10 o
  -2   6   3      802.19      883.46      9.71 o
  -1   6   3      397.27      422.53      5.55 o
   0   6   3     4856.68     4986.09     52.77 o
   1   6   3       40.86       44.65      1.89 o
   2   6   3      497.89      500.71      7.18 o
   3   6   3        6.76        7.25      1.54 o
   4   6   3      834.79      825.61     11.41 o
   5   6   3        3.83        2.24      1.89 o
   6   6   3     1599.53     1604.94     20.53 o
   7   6   3       62.48       76.37      3.55 o
   8   6   3        3.30        1.86      3.01 o
   9   6   3      203.85      212.02      8.54 o
  10   6   3       43.22       39.94      5.25 o
  11   6   3        3.51        5.51      4.45 o
  12   6   3        0.01       -3.79      4.61 o
  13   6   3        0.84       -4.86      4.86 o
  14   6   3        1.23        7.63      5.89 o
 -13   7   3       20.20       19.01      7.40 o
 -12   7   3      206.07      223.29     12.28 o
 -11   7   3        0.03       -2.08      5.91 o
 -10   7   3      191.16      186.59     10.24 o
  -9   7   3        3.99        7.73      4.86 o
  -8   7   3       67.39       73.34      5.15 o
  -7   7   3       11.59        6.02      3.39 o
  -6   7   3      794.55      761.64     12.99 o
  -5   7   3       87.29       85.89      3.45 o
  -4   7   3      118.01      103.62      3.46 o
  -3   7   3       14.48       11.37      2.10 o
  -2   7   3      185.64      191.58      3.51 o
  -1   7   3      159.62      166.47      3.42 o
   0   7   3      127.36      108.69      3.11 o
   1   7   3       58.83       62.70      2.43 o
   2   7   3      314.77      345.94      5.77 o
   3   7   3      316.15      317.65      8.67 o
   4   7   3      263.31      250.36      4.84 o
   5   7   3       74.07       83.77      3.11 o
   6   7   3     1352.08     1304.84     20.76 o
   7   7   3       15.64        8.51      3.44 o
   8   7   3       80.58       82.51      5.42 o
   9   7   3        6.51        8.63      4.04 o
  10   7   3      341.73      338.13     11.44 o
  11   7   3       69.51       72.84      6.85 o
  12   7   3      139.34      152.04      8.88 o
  13   7   3        2.81        5.54      5.99 o
 -13   8   3       13.19        9.74      6.92 o
 -12   8   3       55.66       62.13      8.24 o
 -11   8   3       24.50       24.74      6.60 o
 -10   8   3        6.71       11.51      6.86 o
  -9   8   3       21.17       25.09      5.71 o
  -8   8   3      259.90      247.08     11.02 o
  -7   8   3       87.54       82.21      6.66 o
  -6   8   3      770.58      740.67     16.12 o
  -5   8   3       50.24       50.72      4.07 o
  -4   8   3       41.88       38.41      2.98 o
  -3   8   3        3.93        3.81      1.74 o
  -2   8   3      731.80      758.05     13.56 o
  -1   8   3        0.16       -0.24      1.64 o
   0   8   3     1119.68     1078.32     12.32 o
   1   8   3      115.12      123.26      3.76 o
   2   8   3      191.26      188.44      4.49 o
   3   8   3      167.69      171.64      5.62 o
   4   8   3      196.43      178.60      4.42 o
   5   8   3        0.73        2.10      2.87 o
   6   8   3      289.70      259.16      8.18 o
   7   8   3       28.60       24.39      3.84 o
   8   8   3       32.32       34.78      4.45 o
   9   8   3       49.62       49.30      5.19 o
  10   8   3       28.89       22.70      4.89 o
  11   8   3       14.48       11.17      5.40 o
  12   8   3        5.07       14.74      6.17 o
  13   8   3        1.52        1.76      6.56 o
 -12   9   3       61.44       64.99      8.62 o
 -11   9   3       10.51       14.48      6.33 o
 -10   9   3       48.38       59.01      8.45 o
  -9   9   3       28.77       28.31      6.15 o
  -8   9   3       95.50       91.07      7.54 o
  -7   9   3        8.83       11.59      4.85 o
  -6   9   3        0.13        1.79      4.23 o
  -5   9   3      111.92       86.66      6.41 o
  -4   9   3      486.42      472.11      9.27 o
  -3   9   3        0.13       -2.22      2.22 o
  -2   9   3     1909.84     1883.81     23.35 o
  -1   9   3      416.40      413.32      6.39 o
   0   9   3        6.94        3.91      1.60 o
   1   9   3       17.73       14.71      1.62 o
   2   9   3      452.89      413.71      6.57 o
   3   9   3      543.73      552.57      8.31 o
   4   9   3      264.26      243.62      5.84 o
   5   9   3       86.54       79.87      4.26 o
   6   9   3        4.99       10.88      3.18 o
   7   9   3       15.91       23.59      3.82 o
   8   9   3       22.57       22.10      4.21 o
   9   9   3       23.82       29.57      5.35 o
  10   9   3      102.16       86.78      7.40 o
  11   9   3       20.24       20.86     11.71 o
  12   9   3       27.15       38.97     10.95 o
 -11  10   3        0.83       13.80      6.49 o
 -10  10   3       19.50       33.58      6.73 o
  -9  10   3       60.28       70.80      7.84 o
  -8  10   3      113.18      131.06      8.67 o
  -7  10   3       68.32       69.10      7.00 o
  -6  10   3        6.58        6.44      4.44 o
  -5  10   3       75.59       79.15      6.48 o
  -4  10   3       66.45       66.08      5.11 o
  -3  10   3      185.07      172.48      5.93 o
  -2  10   3        0.06       -0.07      2.40 o
  -1  10   3       43.69       40.29      3.05 o
   0  10   3      109.83      124.08      4.08 o
   1  10   3       94.28       89.89      3.22 o
   2  10   3       72.05       77.88      2.94 o
   3  10   3        2.09       -1.72      2.14 o
   4  10   3      212.33      226.47      7.00 o
   5  10   3      108.61       96.85      4.93 o
   6  10   3        1.43        0.22      3.18 o
   7  10   3        4.92        2.58      3.84 o
   8  10   3      253.97      259.24     10.43 o
   9  10   3      113.48      122.87      7.98 o
  10  10   3      117.83      140.08      8.90 o
  11  10   3        2.27        8.08      7.22 o
 -11  11   3       26.55       23.25      7.09 o
 -10  11   3        2.67        3.73      5.95 o
  -9  11   3       19.96       17.64      6.05 o
  -8  11   3       18.13       25.60      6.06 o
  -7  11   3        0.33        0.72      4.68 o
  -6  11   3       17.70       17.44      5.18 o
  -5  11   3      192.28      189.05      9.40 o
  -4  11   3      271.41      269.86      9.05 o
  -3  11   3       18.67       24.93      3.86 o
  -2  11   3      160.90      147.39      5.58 o
  -1  11   3        6.61       10.09      2.69 o
   0  11   3       57.90       48.79      3.32 o
   1  11   3        3.99        6.45      2.66 o
   2  11   3      211.14      219.86      8.60 o
   3  11   3       11.94       11.74      2.47 o
   4  11   3        1.11       -1.18      2.63 o
   5  11   3        3.95       -0.71      3.01 o
   6  11   3        6.50        4.66      3.32 o
   7  11   3       17.24       24.42      6.00 o
   8  11   3        0.27       -4.00      4.00 o
   9  11   3        9.80        3.37      4.57 o
  10  11   3        8.71        6.38      5.22 o
  -9  12   3        8.94        6.47      5.74 o
  -8  12   3        5.67        2.95      5.34 o
  -7  12   3       43.76       49.51      7.11 o
  -6  12   3        2.45        8.54      5.05 o
  -5  12   3      178.75      180.78      9.45 o
  -4  12   3       16.10       17.75      4.11 o
  -3  12   3        7.18        2.07      3.28 o
  -2  12   3        0.04        2.50      3.34 o
  -1  12   3      286.69      296.95      8.96 o
   0  12   3        3.69        1.84      2.65 o
   1  12   3      365.61      343.57      8.15 o
   2  12   3        1.21       -0.39      2.50 o
   3  12   3       11.15        8.33      3.12 o
   4  12   3       76.71       78.57      4.92 o
   5  12   3      121.33      136.12      6.46 o
   6  12   3        5.26        6.64      3.60 o
   7  12   3       77.22       82.98      6.49 o
   8  12   3       42.78       45.97      5.87 o
   9  12   3        0.10       -2.20      4.72 o
  -8  13   3        8.58       11.50      6.12 o
  -7  13   3       31.81       31.73      6.70 o
  -6  13   3        0.04       -0.71      5.38 o
  -5  13   3      173.01      164.14      9.42 o
  -4  13   3        3.79       -0.05      3.88 o
  -3  13   3       32.02       27.80      4.44 o
  -2  13   3        8.57        2.13      3.40 o
  -1  13   3       16.33       10.70      3.62 o
   0  13   3        0.01        1.44      3.07 o
   1  13   3        0.00        4.71      3.12 o
   2  13   3       29.73       22.91      3.73 o
   3  13   3        0.20        3.69      3.17 o
   4  13   3       41.94       41.25      4.35 o
   5  13   3       38.21       44.82      6.16 o
   6  13   3       25.86       26.50      4.41 o
   7  13   3       71.98       78.98      6.72 o
   8  13   3        1.12        4.96      4.83 o
  -6  14   3        0.89        5.49      5.57 o
  -5  14   3      127.76      132.40      9.27 o
  -4  14   3       12.74       14.57      6.53 o
  -3  14   3        1.28        3.32      3.82 o
  -2  14   3        2.31        4.88      3.95 o
  -1  14   3      250.83      250.63      9.19 o
   0  14   3       52.34       42.41      5.86 o
   1  14   3      171.90      191.37      7.80 o
   2  14   3       14.67        9.44      3.76 o
   3  14   3        3.29        5.44      3.59 o
   4  14   3       21.47       20.83      4.29 o
   5  14   3       35.43       41.33      5.10 o
   6  14   3       10.45        9.78      5.07 o
  -4  15   3        1.72       11.31      4.59 o
  -3  15   3       74.05       85.28      6.58 o
  -2  15   3        3.98       -0.37      4.10 o
  -1  15   3       49.94       50.36      5.55 o
   0  15   3        1.48       -3.25      3.69 o
   1  15   3       13.67       13.99      5.25 o
   2  15   3       12.51        9.42      4.23 o
   3  15   3      134.91      145.50      7.33 o
 -14   0   4       18.85       29.26     10.26 o
 -12   0   4        5.78        4.35     12.72 o
 -10   0   4      378.22      366.41     13.24 o
  -8   0   4      337.09      292.00     14.35 o
  -6   0   4     1767.04     1653.26     32.30 o
  -4   0   4     1630.65     1830.75     26.31 o
  -2   0   4       44.54       39.48      2.53 o
   0   0   4    26073.82    26742.57    316.84 o
   2   0   4     1009.69     1050.67     15.49 o
   4   0   4     2067.65     2111.53     33.50 o
   6   0   4        0.57       -0.23      3.04 o
   8   0   4      588.99      597.44     16.00 o
  10   0   4       21.13       13.29      4.96 o
  12   0   4        4.83       11.29      6.60 o
  14   0   4       29.70       34.61      9.33 o
 -15   1   4        0.34       -3.99      7.20 o
 -14   1   4      129.53      149.47     10.30 o
 -13   1   4        0.25       -0.90      5.24 o
 -12   1   4       51.51       60.15      6.77 o
 -11   1   4       38.22       44.49      5.17 o
 -10   1   4      240.46      276.56     10.82 o
  -9   1   4       13.56       16.86      3.45 o
  -8   1   4     1366.33     1337.08     20.21 o
  -7   1   4      251.25      281.32      8.55 o
  -6   1   4     2121.15     2136.13     26.30 o
  -5   1   4      739.43      690.36      9.57 o
  -4   1   4      177.31      208.40      4.91 o
  -3   1   4      209.43      262.36      4.04 o
  -2   1   4     6632.56     7035.58     62.35 o
  -1   1   4     5111.92     5392.61     45.98 o
   0   1   4      572.54      592.06      6.67 o
   1   1   4      342.98      349.97      4.54 o
   2   1   4     1359.87     1439.89     15.31 o
   3   1   4       67.14       68.35      3.13 o
   4   1   4       55.42       45.75      2.07 o
   5   1   4       69.79       69.23      3.01 o
   6   1   4      450.49      432.67      7.71 o
   7   1   4       24.44       19.57      2.71 o
   8   1   4      270.47      263.66      7.05 o
   9   1   4       33.48       38.67      4.57 o
  10   1   4      204.77      228.17      7.59 o
  11   1   4        1.46        0.17      3.59 o
  12   1   4        0.69       -3.71      3.71 o
  13   1   4        3.47        4.16      4.78 o
  14   1   4       16.97       21.44      7.85 o
  15   1   4        4.24       -2.14      9.48 o
 -15   2   4        1.10       15.49     10.72 o
 -14   2   4        2.57        3.95      6.98 o
 -13   2   4        2.17        3.96      5.53 o
 -12   2   4        2.24        0.63      4.42 o
 -11   2   4       26.19       21.95      4.50 o
 -10   2   4      374.48      364.48     10.46 o
  -9   2   4     1412.18     1405.35     21.56 o
  -8   2   4      754.70      695.22     12.52 o
  -7   2   4      212.72      208.22      5.68 o
  -6   2   4       76.83       80.96      3.76 o
  -5   2   4      784.47      779.40     10.46 o
  -4   2   4     2292.79     2398.14     26.57 o
  -3   2   4       78.03       62.93      2.14 o
  -2   2   4     1167.50     1149.97     11.39 o
  -1   2   4      811.44      847.09      8.65 o
   0   2   4      502.27      504.46      5.31 o
   1   2   4     1362.64     1547.64     14.75 o
   2   2   4      801.42      830.96      9.01 o
   3   2   4     2906.99     3180.89     32.27 o
   4   2   4     2185.58     2309.56     27.34 o
   5   2   4      147.80      161.96      4.38 o
   6   2   4      109.59      118.87      3.79 o
   7   2   4     1166.79     1114.49     15.71 o
   8   2   4      139.54      136.12      4.84 o
   9   2   4      154.74      171.89      7.51 o
  10   2   4       46.99       61.72      4.51 o
  11   2   4       55.47       67.90      5.58 o
  12   2   4      108.28      108.78      7.05 o
  13   2   4      284.60      288.73     13.77 o
  14   2   4       75.73       90.87     11.05 o
  15   2   4        9.88        6.37      6.87 o
 -15   3   4        5.53       -3.71      9.45 o
 -14   3   4        8.35        6.51      6.95 o
 -13   3   4        0.87        1.63      6.56 o
 -12   3   4       54.43       55.76      6.44 o
 -11   3   4       24.64       21.45      4.65 o
 -10   3   4       65.94       69.94      5.36 o
  -9   3   4        2.03       -0.26      3.64 o
  -8   3   4        0.52       -1.59      2.22 o
  -7   3   4        1.82       -2.06      2.06 o
  -6   3   4     1011.19     1005.23     14.08 o
  -5   3   4      556.69      524.47      7.89 o
  -4   3   4     1017.34     1023.49     20.44 o
  -3   3   4      169.94      135.43      3.15 o
  -2   3   4      104.33      127.24      3.46 o
  -1   3   4       13.86       14.84      1.02 o
   0   3   4     1865.67     1905.40     22.62 o
   1   3   4     5306.70     5361.52     52.95 o
   2   3   4     1776.86     1819.88     20.28 o
   3   3   4      404.22      389.61      5.29 o
   4   3   4       85.60       84.08      3.18 o
   5   3   4       57.79       53.12      2.61 o
   6   3   4      961.37      933.88     15.37 o
   7   3   4      423.06      382.38      8.10 o
   8   3   4      490.77      529.05      9.72 o
   9   3   4      207.58      232.92      7.98 o
  10   3   4       36.39       32.13      4.33 o
  11   3   4        3.20        0.74      3.58 o
  12   3   4       70.37       56.29      6.35 o
  13   3   4       37.05       55.31      8.19 o
  14   3   4        4.18       12.16      6.76 o
 -14   4   4        5.87       14.61     10.14 o
 -13   4   4        0.22        1.79     12.40 o
 -12   4   4        2.34       -1.54      4.79 o
 -11   4   4       24.47       27.04      4.86 o
 -10   4   4       85.87      108.76      6.80 o
  -9   4   4      400.45      408.75     10.82 o
  -8   4   4        5.88        7.53      2.95 o
  -7   4   4       54.86       58.43      3.39 o
  -6   4   4      209.53      194.10      4.86 o
  -5   4   4       17.32        9.88      1.81 o
  -4   4   4       33.52       50.88      2.55 o
  -3   4   4      616.93      609.80     10.67 o
  -2   4   4       93.73      123.23      2.81 o
  -1   4   4       11.92       13.60      1.53 o
   0   4   4       22.86       42.35      1.77 o
   1   4   4      630.25      707.31     10.20 o
   2   4   4        8.07       10.49      1.38 o
   3   4   4        0.00       -0.88      1.49 o
   4   4   4      129.29      136.65      3.37 o
   5   4   4     1281.56     1263.52     16.31 o
   6   4   4      889.09      896.98     12.80 o
   7   4   4      447.47      433.93     11.19 o
   8   4   4     1066.86     1017.46     18.12 o
   9   4   4        4.18       -0.88      3.26 o
  10   4   4       16.02       13.31      3.88 o
  11   4   4       68.83       58.18      5.87 o
  12   4   4      199.67      189.26      9.38 o
  13   4   4       68.84       65.08      7.18 o
  14   4   4      119.07      132.09     13.98 o
 -14   5   4        1.40       -2.47      9.07 o
 -13   5   4       36.70       44.32      8.04 o
 -12   5   4        1.63       -4.98      5.07 o
 -11   5   4       76.16       80.68      6.84 o
 -10   5   4        6.76       11.10      4.10 o
  -9   5   4      192.29      187.78      7.42 o
  -8   5   4      210.71      223.68      7.95 o
  -7   5   4     1133.26     1120.30     15.97 o
  -6   5   4       10.22        3.95      2.31 o
  -5   5   4        2.47       -1.49      1.90 o
  -4   5   4     1316.62     1292.66     19.34 o
  -3   5   4      266.41      299.42      5.36 o
  -2   5   4      139.19      154.13      3.88 o
  -1   5   4       17.06        6.99      1.95 o
   0   5   4     1326.07     1281.64     15.07 o
   1   5   4      425.38      443.23     11.96 o
   2   5   4      527.05      536.21     14.42 o
   3   5   4        0.04       -0.71      1.42 o
   4   5   4        9.13       17.22      1.71 o
   5   5   4      272.42      287.81      5.43 o
   6   5   4      516.06      529.00      8.71 o
   7   5   4      131.21      107.35      4.01 o
   8   5   4      287.53      287.54      8.40 o
   9   5   4       74.52       65.08      4.81 o
  10   5   4       12.99       17.97      4.57 o
  11   5   4       37.42       46.68      5.75 o
  12   5   4        6.70       -0.83      4.52 o
  13   5   4        0.99        1.16      5.36 o
  14   5   4        7.10       -2.71      6.18 o
 -14   6   4        0.08        5.48     11.38 o
 -13   6   4        5.24        9.81      6.58 o
 -12   6   4       20.76       27.12      6.65 o
 -11   6   4        2.56        1.19      5.56 o
 -10   6   4      145.94      151.51      9.96 o
  -9   6   4        5.43        5.87      3.80 o
  -8   6   4      203.46      192.00      7.42 o
  -7   6   4      901.76      884.99     16.50 o
  -6   6   4       10.33        8.37      2.32 o
  -5   6   4        2.87        3.81      1.95 o
  -4   6   4        0.27        2.34      1.65 o
  -3   6   4     1027.79     1075.06     12.59 o
  -2   6   4        1.14        1.60      1.14 o
  -1   6   4     1981.70     1971.04     23.96 o
   0   6   4        4.27        5.07      1.33 o
   1   6   4       22.61       29.07      3.33 o
   2   6   4       19.93       22.33      2.69 o
   3   6   4     2652.81     2580.52     30.71 o
   4   6   4       59.29       61.88      3.86 o
   5   6   4     1511.39     1440.12     18.62 o
   6   6   4        8.53       11.83      4.12 o
   7   6   4        2.10        3.60      2.88 o
   8   6   4        6.51        8.45      4.19 o
   9   6   4      203.57      226.38      8.94 o
  10   6   4        0.11       -3.75      4.21 o
  11   6   4        3.05        1.18      4.42 o
  12   6   4       10.62       13.73      5.13 o
  13   6   4        0.12        2.47      7.15 o
 -13   7   4       62.47       71.50      9.26 o
 -12   7   4        2.72        9.09      6.45 o
 -11   7   4       86.22      104.28      9.01 o
 -10   7   4        0.28        2.23      5.16 o
  -9   7   4       43.52       35.24      6.01 o
  -8   7   4        7.97        3.74      3.97 o
  -7   7   4      932.68      890.20     16.70 o
  -6   7   4       44.28       35.55      3.47 o
  -5   7   4       84.57       86.09      3.74 o
  -4   7   4        0.03       -1.85      1.85 o
  -3   7   4      102.59       95.60      4.40 o
  -2   7   4        0.89       -1.35      1.35 o
  -1   7   4      280.95      258.81      5.40 o
   0   7   4       36.09       40.06      2.22 o
   1   7   4        0.03       -0.51      2.34 o
   2   7   4       63.77       76.96      4.14 o
   3   7   4      153.73      152.36      5.83 o
   4   7   4       20.20       20.23      2.57 o
   5   7   4        9.34       10.30      2.29 o
   6   7   4      769.65      765.39     12.65 o
   7   7   4       10.14       17.15      4.41 o
   8   7   4        2.49        6.31      3.44 o
   9   7   4      568.69      565.76     14.43 o
  10   7   4       36.34       34.80      5.24 o
  11   7   4      114.73      134.92      9.54 o
  12   7   4       11.93       13.33      6.43 o
  13   7   4        6.97       -1.42      5.22 o
 -13   8   4        6.66       11.06     12.98 o
 -12   8   4        4.87       -0.65      6.02 o
 -11   8   4       85.31       80.21      8.56 o
 -10   8   4        0.01       -2.15      5.02 o
  -9   8   4      183.15      198.62     10.50 o
  -8   8   4        0.78       -1.06      4.24 o
  -7   8   4      162.44      167.75     10.69 o
  -6   8   4       97.32      106.58      6.24 o
  -5   8   4      245.48      227.88      7.34 o
  -4   8   4        7.67        8.33      2.65 o
  -3   8   4      995.85      954.11     17.34 o
  -2   8   4       56.85       50.67      2.67 o
  -1   8   4      702.78      722.39     10.68 o
   0   8   4        6.98       10.77      2.07 o
   1   8   4        9.45        8.77      1.73 o
   2   8   4       19.93       19.98      2.46 o
   3   8   4      477.48      451.65      8.14 o
   4   8   4       66.58       79.95      5.90 o
   5   8   4      359.64      336.72      7.05 o
   6   8   4      237.58      211.21      7.14 o
   7   8   4       25.41       21.05      3.82 o
   8   8   4       30.55       30.96      4.39 o
   9   8   4       18.70       15.35      4.29 o
  10   8   4        0.01        2.22      4.27 o
  11   8   4       34.29       30.67      5.58 o
  12   8   4       35.08       46.86      7.02 o
 -12   9   4        7.65        8.65      6.58 o
 -11   9   4       13.36        6.16      6.50 o
 -10   9   4        4.81        8.20      5.98 o
  -9   9   4       54.13       58.89      7.14 o
  -8   9   4      108.63      107.18      9.60 o
  -7   9   4       39.94       31.64      5.67 o
  -6   9   4       23.74       32.39      5.44 o
  -5   9   4      415.41      412.24     13.07 o
  -4   9   4      117.65      109.94      5.68 o
  -3   9   4      169.45      169.22      5.30 o
  -2   9   4      172.54      165.57      4.65 o
  -1   9   4      185.21      172.30      4.24 o
   0   9   4      354.87      371.10      6.87 o
   1   9   4     1668.94     1568.85     23.78 o
   2   9   4      164.00      170.82      5.00 o
   3   9   4      237.52      235.65      6.14 o
   4   9   4        4.26        3.78      1.57 o
   5   9   4       36.04       32.14      3.76 o
   6   9   4      381.20      367.12      9.03 o
   7   9   4      109.75      108.52      5.88 o
   8   9   4        0.90       -1.88      3.61 o
   9   9   4       28.72       41.49      5.59 o
  10   9   4       41.62       45.47      6.10 o
  11   9   4       29.41       32.08      6.41 o
  12   9   4        0.00       -5.43      5.43 o
 -11  10   4       51.05       63.12     12.08 o
 -10  10   4       30.92       46.67      7.54 o
  -9  10   4      126.85      145.52      9.63 o
  -8  10   4       37.85       47.14      6.67 o
  -7  10   4        2.34       -0.01      4.66 o
  -6  10   4       31.74       29.76      5.39 o
  -5  10   4       68.54       58.65      6.07 o
  -4  10   4        0.85       -2.76      3.94 o
  -3  10   4      155.50      140.06      5.39 o
  -2  10   4       10.41        8.89      2.55 o
  -1  10   4        2.82       -0.08      2.00 o
   0  10   4       15.54        8.71      1.83 o
   1  10   4       24.74       37.09      2.37 o
   2  10   4      434.72      430.32      8.95 o
   3  10   4      113.58      114.94      3.76 o
   4  10   4       37.35       38.55      2.53 o
   5  10   4        1.15        1.18      3.28 o
   6  10   4       98.05       93.38      5.12 o
   7  10   4      327.32      313.16     10.64 o
   8  10   4      134.11      136.86      8.02 o
   9  10   4       42.46       51.53      6.05 o
  10  10   4        0.25        1.51      7.50 o
  11  10   4       54.63       61.49      9.31 o
 -10  11   4        0.88       -7.21      7.21 o
  -9  11   4        0.79        4.20      5.63 o
  -8  11   4       52.01       55.69      7.19 o
  -7  11   4        0.02        0.74      4.92 o
  -6  11   4      115.44      112.91      8.13 o
  -5  11   4       61.56       72.99      6.78 o
  -4  11   4        0.05        3.71      4.43 o
  -3  11   4      141.74      144.21      6.67 o
  -2  11   4       36.90       30.45      3.27 o
  -1  11   4        4.54       11.13      2.52 o
   0  11   4       51.12       55.11      3.25 o
   1  11   4      227.18      233.57      5.89 o
   2  11   4        3.06        2.66      2.44 o
   3  11   4       39.40       35.39      4.10 o
   4  11   4       25.97       20.86      3.79 o
   5  11   4        0.98       -0.74      2.66 o
   6  11   4       31.28       26.87      5.74 o
   7  11   4        1.53        6.10      3.80 o
   8  11   4        1.36        4.23      4.90 o
   9  11   4        6.08        7.34      4.76 o
  10  11   4       27.83       29.21      6.11 o
  -9  12   4        0.26        7.58      5.99 o
  -8  12   4       41.03       49.71      7.70 o
  -7  12   4       16.04        7.18      5.36 o
  -6  12   4       32.86       30.85      6.72 o
  -5  12   4        0.51       -2.24      4.41 o
  -4  12   4       32.86       43.05      5.85 o
  -3  12   4       14.93       14.41      3.87 o
  -2  12   4      489.32      465.63     13.69 o
  -1  12   4       15.07        8.37      2.94 o
   0  12   4      168.56      175.95      5.79 o
   1  12   4        0.95       -1.27      2.26 o
   2  12   4      102.92      114.68      4.56 o
   3  12   4        6.79        7.56      2.48 o
   4  12   4      193.76      184.37      9.36 o
   5  12   4        0.27       -0.82      4.57 o
   6  12   4        6.43       14.04      3.57 o
   7  12   4       77.05       78.08      6.10 o
   8  12   4       12.05       17.53      5.75 o
   9  12   4        4.50       -1.41      4.82 o
  -8  13   4      140.69      151.81     12.35 o
  -7  13   4        4.45        3.57      5.65 o
  -6  13   4       82.73       93.61      8.17 o
  -5  13   4        0.01       -3.55      4.85 o
  -4  13   4        0.33        0.14      4.61 o
  -3  13   4       28.40       23.54      4.31 o
  -2  13   4       72.14       73.50      6.70 o
  -1  13   4        0.93        2.39      3.25 o
   0  13   4        2.75        1.81      2.99 o
   1  13   4       46.50       41.24      3.98 o
   2  13   4        4.17        3.11      2.94 o
   3  13   4        0.22        0.87      2.85 o
   4  13   4       68.80       71.97      4.82 o
   5  13   4        1.72        0.15      3.80 o
   6  13   4       27.41       25.89      5.53 o
   7  13   4        0.60       -0.26      4.00 o
  -6  14   4        1.69        3.86      5.94 o
  -5  14   4        3.75        5.18      6.00 o
  -4  14   4       30.10       30.00      6.15 o
  -3  14   4        3.89       -1.44      3.98 o
  -2  14   4      207.00      209.73      9.25 o
  -1  14   4       12.02       11.78      4.18 o
   0  14   4       69.66       79.62      8.11 o
   1  14   4        2.15        5.03      3.51 o
   2  14   4      124.64      119.34      6.15 o
   3  14   4       45.75       37.74      4.33 o
   4  14   4      143.25      168.52      7.25 o
   5  14   4       22.22       22.05      5.68 o
   6  14   4       13.74       13.04      4.12 o
  -3  15   4        5.82        5.02      4.26 o
  -2  15   4        0.00       -1.23      3.99 o
  -1  15   4        3.05        6.17      4.11 o
   0  15   4      110.52      118.37     10.29 o
   1  15   4        5.03       -0.64      3.76 o
   2  15   4      104.21       82.90      7.31 o
 -15   0   5       24.82       -2.64      9.53 o
 -13   0   5       54.46       51.62     10.28 o
 -11   0   5       16.19       29.14      8.21 o
  -9   0   5      581.84      546.03     16.02 o
  -7   0   5      799.43      793.27     19.05 o
  -5   0   5      445.52      451.89     10.25 o
  -3   0   5     1597.61     1513.80     25.03 o
  -1   0   5        1.11       -1.75      2.16 o
   1   0   5      121.88      101.75      3.39 o
   3   0   5     9245.53     9473.57    124.11 o
   5   0   5     1207.32     1241.61     21.83 o
   7   0   5      400.33      408.12     12.40 o
   9   0   5       41.90       47.46      5.69 o
  11   0   5       35.57       28.63      7.37 o
  13   0   5       19.13       14.28      7.77 o
 -15   1   5       29.23       40.06      9.66 o
 -14   1   5        0.76       -0.44      6.50 o
 -13   1   5       32.44       46.59      7.16 o
 -12   1   5       78.68       93.21      8.14 o
 -11   1   5      129.98      126.67      7.97 o
 -10   1   5       88.70      107.62      6.12 o
  -9   1   5      421.31      432.37     10.71 o
  -8   1   5      262.90      244.38      7.07 o
  -7   1   5      997.10      982.02     15.61 o
  -6   1   5      215.89      211.67      5.32 o
  -5   1   5       80.35       80.65      3.57 o
  -4   1   5      109.62      132.76      3.38 o
  -3   1   5     1397.16     1636.70     16.77 o
  -2   1   5      375.75      363.78      4.99 o
  -1   1   5     2571.19     2825.24     28.60 o
   0   1   5      169.36      138.99      2.77 o
   1   1   5       13.65       14.42      1.55 o
   2   1   5       11.90       10.01      1.17 o
   3   1   5      466.76      455.27      6.35 o
   4   1   5     1037.76     1059.09     12.42 o
   5   1   5      208.87      240.44      5.08 o
   6   1   5      171.98      186.62      4.84 o
   7   1   5     2171.05     2070.29     24.57 o
   8   1   5       98.06      102.66      4.72 o
   9   1   5       43.02       34.35      3.77 o
  10   1   5        2.12       -3.14      3.14 o
  11   1   5       43.48       50.25      5.08 o
  12   1   5        2.29        2.73      4.45 o
  13   1   5      141.82      147.33      8.86 o
  14   1   5       13.84       27.38      7.48 o
 -15   2   5       26.18        8.59      9.91 o
 -14   2   5        2.15       -1.39      7.00 o
 -13   2   5       32.35       32.64      6.60 o
 -12   2   5       53.93       51.98      6.77 o
 -11   2   5        1.71        7.43      4.12 o
 -10   2   5        8.03        3.10      3.67 o
  -9   2   5      103.98      108.38      6.39 o
  -8   2   5      409.41      391.22      9.07 o
  -7   2   5      329.99      345.30     10.10 o
  -6   2   5      446.20      448.31      8.02 o
  -5   2   5     1307.93     1330.04     16.29 o
  -4   2   5       42.11       47.65      2.33 o
  -3   2   5       72.17       60.22      2.18 o
  -2   2   5     7763.30     8184.87     79.88 o
  -1   2   5      241.02      296.17      4.88 o
   0   2   5      750.59      810.81      8.89 o
   1   2   5      573.36      580.52      6.78 o
   2   2   5      658.35      693.68      8.48 o
   3   2   5      316.50      305.02      5.15 o
   4   2   5      376.23      391.72      6.74 o
   5   2   5      425.07      434.28      9.16 o
   6   2   5     3996.30     4137.18     45.11 o
   7   2   5      700.36      721.68     11.55 o
   8   2   5       24.50       25.85      3.36 o
   9   2   5        4.34        4.45      3.17 o
  10   2   5      325.10      326.03     13.25 o
  11   2   5       40.76       39.30      5.39 o
  12   2   5      195.04      198.75      9.27 o
  13   2   5       14.31        9.06      6.27 o
  14   2   5       23.97       38.20      8.00 o
 -14   3   5        0.19        1.34      8.88 o
 -13   3   5        0.14        4.82      6.63 o
 -12   3   5       35.74       27.42      6.22 o
 -11   3   5        0.02        0.35      4.04 o
 -10   3   5      124.31      124.18      6.70 o
  -9   3   5        7.42        4.44      6.53 o
  -8   3   5      382.02      360.22      8.58 o
  -7   3   5      376.88      361.17      7.50 o
  -6   3   5      807.27      795.88     12.08 o
  -5   3   5        3.10       -0.15      1.59 o
  -4   3   5      113.64      110.52      3.22 o
  -3   3   5      579.29      635.14      9.63 o
  -2   3   5      918.16      894.46     11.79 o
  -1   3   5     3163.35     3284.30     35.15 o
   0   3   5     1534.90     1501.37     16.92 o
   1   3   5      317.94      304.67      5.30 o
   2   3   5     2758.83     3104.53     33.58 o
   3   3   5      472.27      453.07      6.63 o
   4   3   5     2795.82     2792.37     32.79 o
   5   3   5     1152.81     1098.79     14.75 o
   6   3   5     1128.65     1092.49     15.15 o
   7   3   5       66.83       81.73      4.14 o
   8   3   5        0.35       -2.84      2.84 o
   9   3   5       14.22       15.41      3.81 o
  10   3   5       51.02       49.88      4.76 o
  11   3   5       99.66       85.11      7.10 o
  12   3   5        6.36        0.43      4.66 o
  13   3   5       19.20       29.47      7.00 o
  14   3   5        0.56       -5.87      6.93 o
 -14   4   5       27.29       29.37     10.28 o
 -13   4   5        8.32       11.47      8.56 o
 -12   4   5        4.34        5.78      5.21 o
 -11   4   5       87.33      109.11      6.85 o
 -10   4   5       45.87       47.55      7.36 o
  -9   4   5       29.83       22.58      4.33 o
  -8   4   5      180.41      180.51      9.22 o
  -7   4   5       34.92       29.36      2.99 o
  -6   4   5      114.20       90.11      3.42 o
  -5   4   5      325.98      320.24      6.59 o
  -4   4   5      220.58      212.55      4.99 o
  -3   4   5        0.26       -1.42      1.42 o
  -2   4   5      194.69      189.93      3.80 o
  -1   4   5      349.01      422.84      5.89 o
   0   4   5      117.63      154.60      5.33 o
   1   4   5       13.53       26.10      2.23 o
   2   4   5      123.99       97.63      3.36 o
   3   4   5        2.92        1.19      1.68 o
   4   4   5      846.87      821.79     10.47 o
   5   4   5      215.94      216.90      4.94 o
   6   4   5        6.65        0.74      2.15 o
   7   4   5       48.79       49.53      3.21 o
   8   4   5      115.72      113.42      5.57 o
   9   4   5      108.86      107.07      5.70 o
  10   4   5       94.89       91.24      5.79 o
  11   4   5      383.37      370.04     12.36 o
  12   4   5        9.15       13.43      5.30 o
  13   4   5       19.74       25.42      6.86 o
  14   4   5        3.24       -2.01      6.27 o
 -14   5   5       15.38       13.97      9.57 o
 -13   5   5        3.63       -2.16      8.74 o
 -12   5   5       35.52       44.47      7.54 o
 -11   5   5        7.83        3.09      5.43 o
 -10   5   5       50.32       46.63      5.13 o
  -9   5   5      140.03      144.41      7.63 o
  -8   5   5      331.51      314.13      9.41 o
  -7   5   5       75.33       66.77      4.77 o
  -6   5   5      157.35      143.03      4.83 o
  -5   5   5       76.74       80.05      3.51 o
  -4   5   5      753.12      766.33     11.34 o
  -3   5   5      442.64      502.93      7.47 o
  -2   5   5      387.18      355.49      5.54 o
  -1   5   5     2956.05     2902.30     36.78 o
   0   5   5        0.16        1.39      1.51 o
   1   5   5      233.33      241.26      5.09 o
   2   5   5      198.59      232.21      4.80 o
   3   5   5      130.29      123.75      3.77 o
   4   5   5       13.80       15.36      1.79 o
   5   5   5     1258.36     1240.97     17.74 o
   6   5   5      844.06      787.09     13.75 o
   7   5   5      145.23      138.28      8.74 o
   8   5   5      117.94      115.71      5.56 o
   9   5   5        0.16       -1.25      4.63 o
  10   5   5        6.51        8.40      4.22 o
  11   5   5       14.28       18.38      5.02 o
  12   5   5       39.97       38.64      6.15 o
  13   5   5        3.43        0.26      5.28 o
  14   5   5       51.66       46.85      8.40 o
 -14   6   5       42.01       63.85     19.39 o
 -13   6   5       19.92       19.15      9.60 o
 -12   6   5        1.66       -5.68      5.68 o
 -11   6   5       36.60       42.50      7.07 o
 -10   6   5       45.76       43.09      6.70 o
  -9   6   5       13.19        8.15      6.05 o
  -8   6   5      186.85      180.55      7.28 o
  -7   6   5       72.92       72.43      6.73 o
  -6   6   5       19.07       13.76      2.74 o
  -5   6   5        0.98        2.67      2.00 o
  -4   6   5     1231.21     1188.86     17.61 o
  -3   6   5      212.88      231.46      6.50 o
  -2   6   5     1393.96     1286.79     17.81 o
  -1   6   5       95.71       97.62      3.81 o
   0   6   5      718.08      732.93     10.40 o
   1   6   5       13.20       15.29      2.88 o
   2   6   5     1287.67     1145.34     21.00 o
   3   6   5       10.29       12.38      1.83 o
   4   6   5       43.83       39.01      2.68 o
   5   6   5       93.77      106.20      5.08 o
   6   6   5      837.43      811.93     13.25 o
   7   6   5      105.07      104.44      8.92 o
   8   6   5      145.62      128.02      6.45 o
   9   6   5       11.27        4.90      3.97 o
  10   6   5        7.19       10.14      4.42 o
  11   6   5      131.51      135.55      8.12 o
  12   6   5        5.30       11.62      5.19 o
  13   6   5        0.84        4.98      5.46 o
 -13   7   5        2.82        0.42      9.97 o
 -12   7   5       20.61       30.54      7.56 o
 -11   7   5       50.77       59.46      7.91 o
 -10   7   5      130.29      124.59      9.06 o
  -9   7   5       27.67       36.98      6.22 o
  -8   7   5      285.72      300.43     10.38 o
  -7   7   5       79.78       68.02      5.60 o
  -6   7   5      224.40      216.45      8.56 o
  -5   7   5        2.17       -1.21      2.60 o
  -4   7   5      438.63      434.51      7.33 o
  -3   7   5      109.36      114.14      4.08 o
  -2   7   5      355.82      329.69      5.58 o
  -1   7   5        3.52       -1.77      2.01 o
   0   7   5      512.60      516.81      8.13 o
   1   7   5       35.64       35.02      4.22 o
   2   7   5        0.04        1.65      2.32 o
   3   7   5       63.97       56.23      2.67 o
   4   7   5        2.84        5.07      2.09 o
   5   7   5      246.29      235.05      5.41 o
   6   7   5      685.66      671.41     14.28 o
   7   7   5        9.26       12.19      3.50 o
   8   7   5      109.14      120.92      9.42 o
   9   7   5      148.82      144.34      7.25 o
  10   7   5        1.81       -0.85      4.21 o
  11   7   5       33.20       41.14      5.94 o
  12   7   5       56.08       69.52      8.22 o
  13   7   5        8.04        8.07      5.65 o
 -12   8   5       83.17       91.90     10.09 o
 -11   8   5        2.99        6.10      6.02 o
 -10   8   5       35.10       18.41      6.09 o
  -9   8   5       36.20       26.14      6.03 o
  -8   8   5       65.02       69.42      7.44 o
  -7   8   5       11.42        5.71      4.65 o
  -6   8   5      292.24      277.01      9.81 o
  -5   8   5        0.00       -2.11      2.89 o
  -4   8   5      348.48      346.17      8.84 o
  -3   8   5      244.31      253.28      6.34 o
  -2   8   5       88.15       96.13      3.11 o
  -1   8   5       17.70       13.93      1.52 o
   0   8   5      955.37      874.65     12.43 o
   1   8   5      428.73      420.84     11.12 o
   2   8   5      392.28      372.70     10.37 o
   3   8   5      178.27      183.20      7.38 o
   4   8   5      172.73      161.61     11.22 o
   5   8   5       18.89       27.65      3.74 o
   6   8   5        0.81        1.55      3.93 o
   7   8   5       33.26       30.14      4.04 o
   8   8   5       59.89       52.66      5.00 o
   9   8   5       63.97       63.53      5.62 o
  10   8   5       78.59       86.00      6.53 o
  11   8   5        5.52       13.25      5.21 o
  12   8   5        7.24        7.29      5.93 o
 -12   9   5       17.36       33.94      8.14 o
 -11   9   5       25.30       25.88      7.12 o
 -10   9   5      112.56      118.57      9.59 o
  -9   9   5       63.27       66.04     10.07 o
  -8   9   5       84.50       79.82      8.86 o
  -7   9   5      112.19      111.45      9.13 o
  -6   9   5        0.61       -3.35      4.29 o
  -5   9   5      475.10      448.22     13.98 o
  -4   9   5        8.01        4.62      3.13 o
  -3   9   5        7.58        2.01      2.78 o
  -2   9   5      183.62      184.56      4.79 o
  -1   9   5      752.46      746.84     10.56 o
   0   9   5      672.83      659.72     11.98 o
   1   9   5      434.38      407.98     13.39 o
   2   9   5       42.81       52.26      5.80 o
   3   9   5      105.13       86.68      6.92 o
   4   9   5      462.39      470.19     11.21 o
   5   9   5      665.86      673.15     12.62 o
   6   9   5      167.45      155.76      5.78 o
   7   9   5       11.88       11.69      3.60 o
   8   9   5       24.25       26.77      6.67 o
   9   9   5       55.23       46.97      5.63 o
  10   9   5        2.32        1.37      4.74 o
  11   9   5        7.94       12.48      5.68 o
 -11  10   5       12.72        8.93      6.78 o
 -10  10   5        0.39        1.37      5.70 o
  -9  10   5        8.77       17.45      6.23 o
  -8  10   5       88.08       90.07      8.18 o
  -7  10   5        9.08        6.47     12.87 o
  -6  10   5       68.15       81.98      7.23 o
  -5  10   5       92.02       92.59     10.06 o
  -4  10   5       36.67       32.58      5.20 o
  -3  10   5       64.45       66.01      5.45 o
  -2  10   5       35.69       36.41      3.08 o
  -1  10   5       11.52        9.56      2.85 o
   0  10   5       24.75       13.96      2.29 o
   1  10   5      141.19      142.50      4.52 o
   2  10   5       71.50       91.63     15.75 o
   3  10   5        1.61       -2.33      4.13 o
   4  10   5      174.08      177.36      6.90 o
   5  10   5      373.50      370.29      8.55 o
   6  10   5      230.49      236.71      9.39 o
   7  10   5      104.29       98.91      6.11 o
   8  10   5        1.52        0.17      3.58 o
   9  10   5       40.59       32.04      5.54 o
  10  10   5      164.86      164.12      9.43 o
  11  10   5       67.14       70.16      7.69 o
 -10  11   5        0.87        4.58      6.37 o
  -9  11   5       80.72       94.60      8.84 o
  -8  11   5       41.66       41.04      6.94 o
  -7  11   5       30.84       33.65      6.18 o
  -6  11   5        1.31        2.49      4.75 o
  -5  11   5        2.91       -0.97      4.52 o
  -4  11   5        5.02        2.21      4.53 o
  -3  11   5      101.59      106.96      6.35 o
  -2  11   5       41.63       47.54      3.60 o
  -1  11   5       27.61       30.27      2.85 o
   0  11   5      118.63      116.26      7.04 o
   1  11   5       17.27       17.05      2.74 o
   2  11   5       58.46       59.16     10.79 o
   3  11   5       14.42       23.40      6.69 o
   4  11   5       31.32       39.31      3.57 o
   5  11   5        0.65       -1.58      2.90 o
   6  11   5       33.32       37.33      3.90 o
   7  11   5       86.03       78.09      7.79 o
   8  11   5       11.97        6.23      4.61 o
   9  11   5       70.11       64.14     15.43 o
  10  11   5       14.93       11.00      8.69 o
  -9  12   5        0.61        3.61      6.42 o
  -8  12   5        3.77       10.55      6.14 o
  -7  12   5        3.63        6.61      5.33 o
  -6  12   5        0.39        4.61      4.99 o
  -5  12   5       45.47       48.68      6.42 o
  -4  12   5       14.03       15.71      5.11 o
  -3  12   5      198.59      211.06      8.03 o
  -2  12   5        7.47        8.78      3.52 o
  -1  12   5       15.11        7.02      3.57 o
   0  12   5        2.92        1.96      2.32 o
   1  12   5      290.06      272.80      6.48 o
   2  12   5       16.11       15.05      2.24 o
   3  12   5      440.33      447.07     10.34 o
   4  12   5        0.49       -2.32      2.32 o
   5  12   5        4.40        2.17      2.76 o
   6  12   5       46.85       50.62      4.30 o
   7  12   5       43.07       53.95      5.81 o
   8  12   5        0.22        0.25      4.23 o
  -7  13   5        4.34        2.77      5.80 o
  -6  13   5        0.14        1.68      7.09 o
  -5  13   5       55.82       53.92      6.95 o
  -4  13   5       10.42        7.09      5.09 o
  -3  13   5       55.45       42.22      4.90 o
  -2  13   5        0.90       -0.29      3.22 o
  -1  13   5        2.54        1.20      3.11 o
   0  13   5       13.58       16.60      3.35 o
   1  13   5        4.13       10.82      4.21 o
   2  13   5        3.29       13.44      3.10 o
   3  13   5       15.47       18.12      3.37 o
   4  13   5       16.96       11.31      8.55 o
   5  13   5        0.03        0.64      4.13 o
   6  13   5        2.19        5.85      4.81 o
   7  13   5      110.85      136.14      7.60 o
  -5  14   5       46.61       48.31      7.15 o
  -4  14   5        3.54       10.84      5.77 o
  -3  14   5       95.72       94.28      6.50 o
  -2  14   5       20.29       25.10      4.56 o
  -1  14   5        1.89        2.33      3.59 o
   0  14   5        4.68        4.19      3.29 o
   1  14   5      148.10      157.06      8.71 o
   2  14   5       24.48       15.94      5.72 o
   3  14   5      136.54      140.76     21.47 o
   4  14   5        1.49        2.20      4.47 o
   5  14   5        4.78        0.39      5.92 o
  -1  15   5      112.10      111.90      6.48 o
   0  15   5       15.55       23.99      8.31 o
   1  15   5       23.64       14.53      5.31 o
 -14   0   6      112.72      137.52     19.60 o
 -12   0   6        2.98       -7.24      7.24 o
 -10   0   6      112.89      126.35     11.00 o
  -8   0   6      108.38      103.70      7.02 o
  -6   0   6      651.28      581.96     15.08 o
  -4   0   6     2899.80     3011.03     54.50 o
  -2   0   6     4085.37     4401.35     59.27 o
   0   0   6     1568.12     1613.54     23.17 o
   2   0   6     2203.97     2238.35     42.52 o
   4   0   6     1108.62     1105.92     19.51 o
   6   0   6     1493.10     1471.74     23.68 o
   8   0   6     1596.50     1534.79     38.26 o
  10   0   6      126.66      126.84     10.13 o
  12   0   6       20.14       43.09      8.65 o
  14   0   6        4.12        3.43      7.96 o
 -14   1   6        2.59       -6.90      6.90 o
 -13   1   6       15.72       11.23      8.17 o
 -12   1   6      191.13      210.71     14.31 o
 -11   1   6       10.25       15.71      5.26 o
 -10   1   6       26.65       42.41      4.92 o
  -9   1   6       58.13       69.02      5.32 o
  -8   1   6       12.21        9.09      3.11 o
  -7   1   6       15.25       16.52      3.00 o
  -6   1   6      336.43      342.57      7.84 o
  -5   1   6       22.82       31.77      2.53 o
  -4   1   6      569.72      595.47      8.16 o
  -3   1   6      116.38      112.41      4.46 o
  -2   1   6       36.69       35.27      1.94 o
  -1   1   6        0.58       -0.97      0.97 o
   0   1   6      287.66      303.21      6.90 o
   1   1   6       59.65       62.44      2.03 o
   2   1   6      429.09      472.26      6.70 o
   3   1   6       23.69       12.00      1.61 o
   4   1   6     1975.86     2141.40     21.77 o
   5   1   6      110.08      108.47      3.55 o
   6   1   6     1564.78     1466.83     21.36 o
   7   1   6      127.19      125.50      4.30 o
   8   1   6      204.66      167.86      6.48 o
   9   1   6      326.73      323.09      9.66 o
  10   1   6      538.11      516.24     12.68 o
  11   1   6       48.55       46.74      5.71 o
  12   1   6      307.63      339.52     12.31 o
  13   1   6        0.00        2.64      4.94 o
  14   1   6        1.18       -1.97      6.47 o
 -14   2   6       48.00       50.82     20.74 o
 -13   2   6        5.32        6.99      5.90 o
 -12   2   6        0.01       -4.98      4.98 o
 -11   2   6      127.98      115.04      8.16 o
 -10   2   6       72.34       73.81      5.69 o
  -9   2   6        6.84        3.71      3.70 o
  -8   2   6       89.16       81.25      6.52 o
  -7   2   6      195.20      196.90      5.63 o
  -6   2   6      471.45      451.31      8.34 o
  -5   2   6      747.44      733.39     10.37 o
  -4   2   6        1.79        1.64      1.87 o
  -3   2   6        6.12        6.84      1.43 o
  -2   2   6     2083.38     2191.09     26.16 o
  -1   2   6        5.18        0.52      1.03 o
   0   2   6        0.18       -0.16      1.15 o
   1   2   6     2544.99     2738.97     26.70 o
   2   2   6      195.72      197.64      3.62 o
   3   2   6      379.60      416.75      6.04 o
   4   2   6        8.00        9.85      1.76 o
   5   2   6      212.23      213.80      5.68 o
   6   2   6      103.63       89.72      4.99 o
   7   2   6      215.41      203.11      5.84 o
   8   2   6      734.32      707.78     12.89 o
   9   2   6     1149.72     1118.67     22.43 o
  10   2   6       14.16       19.14      4.18 o
  11   2   6       25.91       19.15      4.97 o
  12   2   6       17.21       18.08      5.35 o
  13   2   6       89.09      106.16      9.38 o
  14   2   6        6.58        4.00      6.67 o
 -14   3   6       27.95       25.96     10.66 o
 -13   3   6        4.34        8.51      7.15 o
 -12   3   6        0.01       -6.19      6.19 o
 -11   3   6       27.70       29.26      6.10 o
 -10   3   6      112.31      107.55      6.60 o
  -9   3   6        8.06        7.89      3.88 o
  -8   3   6       17.70       17.88      3.76 o
  -7   3   6       60.08       49.36      3.37 o
  -6   3   6      219.27      215.90      5.65 o
  -5   3   6      240.46      311.87      7.25 o
  -4   3   6      170.35      160.95      4.57 o
  -3   3   6     2492.84     2477.87     29.68 o
  -2   3   6     1957.63     1940.88     23.52 o
  -1   3   6      962.59      987.14     12.08 o
   0   3   6        1.05        0.07      1.11 o
   1   3   6       43.39       30.33      1.54 o
   2   3   6     1025.18      984.18     12.16 o
   3   3   6     1050.17     1039.27     12.94 o
   4   3   6      185.08      154.28      4.27 o
   5   3   6      822.70      882.82     12.57 o
   6   3   6       36.71       43.59      2.98 o
   7   3   6      191.56      190.00      8.01 o
   8   3   6       10.47        3.33      3.33 o
   9   3   6      618.06      652.50     14.13 o
  10   3   6       67.18       84.78      6.33 o
  11   3   6        0.25       -2.53      3.90 o
  12   3   6       14.56       16.96      6.05 o
  13   3   6        5.87       10.51      6.32 o
  14   3   6       63.31       70.77     12.26 o
 -14   4   6       19.03       18.78     10.24 o
 -13   4   6       19.28       42.05     10.55 o
 -12   4   6        0.47       -4.06      8.10 o
 -11   4   6        1.98        1.05      6.03 o
 -10   4   6        0.67       -0.95      3.73 o
  -9   4   6      131.93      124.56      8.89 o
  -8   4   6      183.04      206.43     11.78 o
  -7   4   6       66.33       67.44      5.82 o
  -6   4   6      137.67      145.89      4.92 o
  -5   4   6       63.79       60.64      3.30 o
  -4   4   6       31.01       29.42      2.45 o
  -3   4   6        3.23        4.35      1.79 o
  -2   4   6      174.68      158.36      3.69 o
  -1   4   6      197.94      194.28      3.89 o
   0   4   6       60.70       76.36      2.48 o
   1   4   6      546.24      542.55      8.92 o
   2   4   6      147.30      180.69      8.81 o
   3   4   6      302.15      332.27      6.74 o
   4   4   6      563.42      577.85      8.13 o
   5   4   6       38.90       43.34      4.13 o
   6   4   6        3.26        4.89      2.51 o
   7   4   6     1064.14      992.69     17.67 o
   8   4   6      130.59      126.20      5.97 o
   9   4   6       83.92       90.12      6.87 o
  10   4   6      116.46      118.80      6.41 o
  11   4   6       29.90       38.55      5.66 o
  12   4   6       21.18       11.27      5.23 o
  13   4   6       26.96       31.11      7.09 o
 -14   5   6        8.73       14.93     10.16 o
 -13   5   6       73.73       66.64     11.69 o
 -12   5   6        6.54       22.78     15.53 o
 -11   5   6       17.91       22.79      5.89 o
 -10   5   6      150.87      128.26      8.00 o
  -9   5   6       64.08       67.21      6.25 o
  -8   5   6       11.14       15.66      3.94 o
  -7   5   6      177.63      185.43     12.44 o
  -6   5   6      166.55      168.83      5.41 o
  -5   5   6       92.75       83.75      4.02 o
  -4   5   6       35.55       34.15      2.44 o
  -3   5   6      320.11      330.92      5.84 o
  -2   5   6      290.23      295.00      5.12 o
  -1   5   6        4.54        9.47      1.98 o
   0   5   6      870.17      940.29     13.79 o
   1   5   6      243.42      260.24      5.42 o
   2   5   6     1304.36     1320.89     18.39 o
   3   5   6      207.14      254.24      8.04 o
   4   5   6      160.22      140.52      3.92 o
   5   5   6      401.43      389.78      7.84 o
   6   5   6       13.63       13.63      2.80 o
   7   5   6      500.48      485.28     10.95 o
   8   5   6      228.28      206.66      7.28 o
   9   5   6       12.01       13.33      3.87 o
  10   5   6        0.30       -1.43      4.19 o
  11   5   6      250.03      248.62     10.40 o
  12   5   6       12.11       10.78      5.38 o
  13   5   6       58.88       58.48      8.18 o
 -13   6   6       16.60       22.96     10.17 o
 -12   6   6        0.61        1.80      9.89 o
 -11   6   6       16.26       10.64      7.67 o
 -10   6   6        0.04       -7.96      7.96 o
  -9   6   6       98.51       89.17      6.83 o
  -8   6   6       40.16       38.61      5.20 o
  -7   6   6      198.75      186.08      8.65 o
  -6   6   6       45.24       39.19      4.12 o
  -5   6   6     1188.42     1180.40     18.53 o
  -4   6   6       29.61       29.31      2.44 o
  -3   6   6        4.38        6.73      2.06 o
  -2   6   6      189.16      186.90      4.67 o
  -1   6   6     2266.75     2189.19     26.32 o
   0   6   6       12.61       14.76      2.06 o
   1   6   6     2327.85     2217.86     36.75 o
   2   6   6       57.61       62.12      2.66 o
   3   6   6       32.30       31.68      2.83 o
   4   6   6      151.26      164.19      4.94 o
   5   6   6      657.65      631.17      9.99 o
   6   6   6       13.31       16.71      3.29 o
   7   6   6       68.94       68.47      5.39 o
   8   6   6       66.22       64.83      5.54 o
   9   6   6       39.45       35.90      4.94 o
  10   6   6       91.52      104.76      7.09 o
  11   6   6       27.11       23.76      5.48 o
  12   6   6        5.72        7.65      5.14 o
  13   6   6        2.56       -0.06      6.81 o
 -13   7   6       32.32       30.78     11.24 o
 -12   7   6        6.39        6.91     19.80 o
 -11   7   6      147.47      165.93     11.05 o
 -10   7   6       34.70       48.79      7.26 o
  -9   7   6      122.42      115.39      8.53 o
  -8   7   6       23.05       13.43      4.78 o
  -7   7   6        0.03        5.26      4.12 o
  -6   7   6      211.25      196.28      8.17 o
  -5   7   6      786.75      796.51     19.32 o
  -4   7   6        5.18        6.01      2.14 o
  -3   7   6      194.35      181.27      4.95 o
  -2   7   6        3.86        2.60      1.78 o
  -1   7   6       26.72       23.13      2.62 o
   0   7   6       13.95       15.03      1.97 o
   1   7   6        2.31       -1.00      2.83 o
   2   7   6       22.72       26.26      5.05 o
   3   7   6        0.08        0.93      3.39 o
   4   7   6      104.92      130.60      7.56 o
   5   7   6      598.43      593.31      9.55 o
   6   7   6       19.40       16.56      3.32 o
   7   7   6      113.69      121.27      9.21 o
   8   7   6       72.84       66.76      5.39 o
   9   7   6       38.87       31.23      4.84 o
  10   7   6        0.29       -3.99      3.99 o
  11   7   6      225.14      268.22     11.10 o
  12   7   6        5.94        2.94      5.24 o
 -12   8   6       16.24        3.26      9.18 o
 -11   8   6        6.90        2.80      5.81 o
 -10   8   6        0.44        8.10      7.55 o
  -9   8   6      124.20      125.39      9.11 o
  -8   8   6        0.11       -4.64      4.64 o
  -7   8   6      133.83      126.05      8.35 o
  -6   8   6        1.59       -2.50      3.84 o
  -5   8   6       57.63       61.25      5.66 o
  -4   8   6       31.50       27.89      3.59 o
  -3   8   6       95.13       96.01      4.57 o
  -2   8   6        1.51        0.45      2.47 o
  -1   8   6      196.09      182.57      7.39 o
   0   8   6       49.88       48.24      2.61 o
   1   8   6      476.06      473.86     12.67 o
   2   8   6      124.41      122.31      7.55 o
   3   8   6        4.77        6.18      5.09 o
   4   8   6      324.53      335.58      7.48 o
   5   8   6      303.48      284.73      6.30 o
   6   8   6       39.36       45.31      5.21 o
   7   8   6       43.51       48.10      4.42 o
   8   8   6        1.34        0.10      3.54 o
   9   8   6       37.19       38.80      4.98 o
  10   8   6       47.76       57.56      6.07 o
  11   8   6        6.09        9.44      5.08 o
  12   8   6       13.30        6.16      5.94 o
 -11   9   6       11.84       17.08      7.06 o
 -10   9   6        0.00        6.58      5.81 o
  -9   9   6        2.03       -2.61      5.01 o
  -8   9   6       35.38       27.83      6.23 o
  -7   9   6       82.43       84.29      7.55 o
  -6   9   6      248.01      239.60     11.00 o
  -5   9   6       10.17       11.65      4.70 o
  -4   9   6       33.60       34.84      3.92 o
  -3   9   6      150.03      152.29      5.90 o
  -2   9   6      431.99      421.27      8.16 o
  -1   9   6      115.71      117.24      3.49 o
   0   9   6      199.95      180.17      5.18 o
   1   9   6       30.13       24.04      5.34 o
   2   9   6      176.27      176.67     15.35 o
   3   9   6      544.15      533.52     19.88 o
   4   9   6      140.65      131.09     13.03 o
   5   9   6      282.88      288.91      9.35 o
   6   9   6       27.28       25.47      3.90 o
   7   9   6        4.22        1.66      5.34 o
   8   9   6       93.24       84.06      8.94 o
   9   9   6       61.01       66.17      5.89 o
  10   9   6        0.09        8.38      5.84 o
  11   9   6       17.21       14.49     11.51 o
 -11  10   6        1.12       -3.64      6.49 o
 -10  10   6        3.79        8.68      6.34 o
  -9  10   6      102.93       99.46     10.19 o
  -8  10   6       61.02       74.45      7.84 o
  -7  10   6       33.92       40.52      6.49 o
  -6  10   6      103.45       90.70      7.74 o
  -5  10   6       73.81       81.81      7.05 o
  -4  10   6        8.57        7.30      4.54 o
  -3  10   6        2.73        3.28      3.21 o
  -2  10   6        9.69       10.48      2.53 o
  -1  10   6       21.00       18.26      2.23 o
   0  10   6       16.90       13.25      2.30 o
   1  10   6      102.67       90.88      7.13 o
   2  10   6        0.47       -4.50      4.50 o
   3  10   6      198.01      231.92     11.16 o
   4  10   6      280.69      297.54     15.99 o
   5  10   6        0.36       -3.22      4.69 o
   6  10   6        9.96        8.26      4.16 o
   7  10   6      121.29      122.00     10.07 o
   8  10   6      216.58      244.77     11.65 o
   9  10   6      203.55      222.90     10.39 o
  10  10   6       47.91       49.83      7.80 o
 -10  11   6        2.67        1.09      6.17 o
  -9  11   6       12.51       13.09      6.55 o
  -8  11   6        2.94       -1.65      5.78 o
  -7  11   6        0.07       -2.52      5.12 o
  -6  11   6       31.29       30.61      6.17 o
  -5  11   6       29.74       25.04      6.41 o
  -4  11   6       32.43       36.47      5.73 o
  -3  11   6      183.63      191.94     14.16 o
  -2  11   6       43.07       54.01      3.65 o
  -1  11   6       68.74       69.73      3.52 o
   0  11   6        1.38        0.88      1.75 o
   1  11   6       14.67       30.10     12.11 o
   2  11   6        1.59        4.65      6.19 o
   3  11   6      315.28      350.07     17.28 o
   4  11   6       77.56       77.86      9.90 o
   5  11   6       34.73       25.54      6.43 o
   6  11   6       83.61       80.27      6.78 o
   7  11   6        0.47       -0.71      3.52 o
   8  11   6       38.06       41.42      5.18 o
   9  11   6       33.08       40.13      5.85 o
  -8  12   6        8.91       -0.86      6.17 o
  -7  12   6       10.87       16.05      6.09 o
  -6  12   6        5.38        8.80      5.81 o
  -5  12   6        1.06        0.44      4.98 o
  -4  12   6       32.20       31.56      5.86 o
  -3  12   6       31.72       33.75      7.82 o
  -2  12   6        4.00        5.98      3.25 o
  -1  12   6        3.59        0.23      2.99 o
   0  12   6      267.01      242.18      9.79 o
   1  12   6       24.41       27.40      4.94 o
   2  12   6      142.68      166.63     24.75 o
   3  12   6       40.21       38.20      8.31 o
   4  12   6       38.11       41.67      3.24 o
   5  12   6        5.28       -4.09      7.64 o
   6  12   6      193.06      193.47      9.64 o
   7  12   6        0.23        0.13      3.52 o
   8  12   6       28.58       38.62      7.04 o
  -7  13   6        0.86        3.94      5.77 o
  -6  13   6      111.21      117.02      9.30 o
  -5  13   6        0.58        2.62      5.28 o
  -4  13   6        5.42       -3.69      4.88 o
  -3  13   6       18.06       13.57      5.18 o
  -2  13   6        4.68        6.29      3.49 o
  -1  13   6        4.24        6.08      3.52 o
   0  13   6        1.77       -0.35      2.65 o
   1  13   6        1.96        1.81      2.70 o
   2  13   6        0.32       -1.81      2.75 o
   3  13   6       12.56       12.18      2.89 o
   4  13   6       40.67       40.37      4.88 o
   5  13   6        4.79        4.29      5.22 o
   6  13   6       80.39      102.26      7.43 o
  -4  14   6        5.72        2.65      5.30 o
  -3  14   6        9.80        4.35      5.03 o
  -2  14   6       42.71       31.55      4.74 o
  -1  14   6        2.19        1.36      3.38 o
   0  14   6      123.91      128.07      7.85 o
   1  14   6       37.27       34.11      5.33 o
   2  14   6       30.73       27.59      4.85 o
   3  14   6        1.01        4.59      4.10 o
   4  14   6       50.62       57.43      9.08 o
 -13   0   7       22.36       43.02     10.57 o
 -11   0   7      386.90      419.29     19.82 o
  -9   0   7       10.99       13.97      6.90 o
  -7   0   7       55.25       45.09      5.46 o
  -5   0   7       14.46       19.36      4.02 o
  -3   0   7       66.53       57.65      3.32 o
  -1   0   7    11096.97    11334.21    148.29 o
   1   0   7        2.14        9.48      1.96 o
   3   0   7     1521.92     1485.13     22.44 o
   5   0   7     2374.37     2394.79     34.85 o
   7   0   7       55.47       38.42      5.19 o
   9   0   7      270.74      277.49     14.26 o
  11   0   7      202.74      180.60     12.80 o
  13   0   7       16.64       29.29      8.60 o
 -14   1   7        0.40       -7.40      7.40 o
 -13   1   7       91.99       95.57      8.73 o
 -12   1   7        0.26       -0.41      5.74 o
 -11   1   7       50.93       65.83      7.15 o
 -10   1   7        4.63        0.03      4.67 o
  -9   1   7      138.21      145.48      8.00 o
  -8   1   7      120.38      133.72      6.30 o
  -7   1   7      979.51     1007.38     18.27 o
  -6   1   7       16.96       19.29      2.84 o
  -5   1   7       22.74       25.11      2.55 o
  -4   1   7       50.49       44.03      2.39 o
  -3   1   7      543.80      560.94      7.79 o
  -2   1   7      217.97      234.75      7.31 o
  -1   1   7       84.10      107.00      4.11 o
   0   1   7       15.88       28.77      1.86 o
   1   1   7       15.29       11.68      1.48 o
   2   1   7       69.63      118.98      4.45 o
   3   1   7       32.47       39.16      2.07 o
   4   1   7       48.16       54.35      2.45 o
   5   1   7      429.32      436.31      7.02 o
   6   1   7       50.90       46.12      2.79 o
   7   1   7        7.52       10.28      3.08 o
   8   1   7        6.44        7.90      3.23 o
   9   1   7     1107.82     1127.78     20.56 o
  10   1   7       16.50       12.13      4.52 o
  11   1   7      121.81      123.10      7.61 o
  12   1   7        0.07        3.83      4.73 o
  13   1   7        2.68        2.13      5.15 o
  14   1   7        0.65       -5.24      6.36 o
 -14   2   7        0.91       -5.83      7.71 o
 -13   2   7        0.05        1.29      7.12 o
 -12   2   7        2.18       -2.86      5.36 o
 -11   2   7       60.48       63.48      6.95 o
 -10   2   7        6.07       10.92      5.03 o
  -9   2   7      204.05      220.79     10.42 o
  -8   2   7       83.40       81.99      6.13 o
  -7   2   7      107.32      107.45      4.92 o
  -6   2   7      146.36      142.60      4.74 o
  -5   2   7       23.50       29.16      2.50 o
  -4   2   7       71.58       73.08      2.92 o
  -3   2   7      503.84      489.19      8.26 o
  -2   2   7      164.75      173.48      4.23 o
  -1   2   7      713.06      705.15     11.50 o
   0   2   7      215.22      222.93      4.21 o
   1   2   7      132.21      148.18      3.44 o
   2   2   7      819.52      851.64     11.86 o
   3   2   7       79.61       58.49      2.67 o
   4   2   7       50.32       53.87      2.49 o
   5   2   7        3.05        3.80      1.64 o
   6   2   7      267.43      261.52      6.51 o
   7   2   7      728.56      688.79     12.44 o
   8   2   7      707.04      720.98     14.70 o
   9   2   7       36.26       35.28      4.46 o
  10   2   7       86.21       88.17      6.00 o
  11   2   7      164.12      170.06      8.58 o
  12   2   7      323.37      336.00     12.36 o
  13   2   7      107.66      113.33      9.68 o
 -14   3   7       32.58       47.87     20.80 o
 -13   3   7       25.49       14.47     12.94 o
 -12   3   7        6.43        0.11      6.58 o
 -11   3   7       19.53       32.30      7.70 o
 -10   3   7      103.52      124.06      8.02 o
  -9   3   7       12.21       12.61      4.50 o
  -8   3   7       69.41       74.20      6.56 o
  -7   3   7       23.47       17.42      3.82 o
  -6   3   7        5.44        6.69      2.79 o
  -5   3   7      546.82      516.70      9.17 o
  -4   3   7      121.82      111.81      3.99 o
  -3   3   7       76.69       57.69      3.24 o
  -2   3   7      177.12      205.72      4.76 o
  -1   3   7        1.23        3.25      1.52 o
   0   3   7      948.13      952.49     11.93 o
   1   3   7     1149.53     1064.94     12.32 o
   2   3   7      245.04      212.87      4.06 o
   3   3   7      294.69      295.30      5.88 o
   4   3   7        1.15        4.03      3.66 o
   5   3   7       14.54       14.58      2.72 o
   6   3   7      393.29      389.82      9.47 o
   7   3   7      323.92      310.85      8.75 o
   8   3   7       56.18       48.63      4.51 o
   9   3   7       85.62       80.08      9.48 o
  10   3   7       34.86       33.50      4.71 o
  11   3   7       59.07       62.22      6.29 o
  12   3   7        0.03       -0.19      5.56 o
  13   3   7        0.52        3.60      6.11 o
 -14   4   7        4.88       -4.63      9.83 o
 -13   4   7        0.98       -1.81     11.17 o
 -12   4   7        5.52       -6.32      6.32 o
 -11   4   7       66.50       76.69      8.95 o
 -10   4   7      132.31      138.85      9.30 o
  -9   4   7      189.49      208.26      9.45 o
  -8   4   7      182.55      191.43      8.11 o
  -7   4   7       14.29       19.46      4.06 o
  -6   4   7       15.06       13.22      2.86 o
  -5   4   7      101.43      112.94      4.24 o
  -4   4   7      264.19      261.33      7.09 o
  -3   4   7      114.65      134.27      4.12 o
  -2   4   7      256.82      271.49      5.13 o
  -1   4   7       46.62       41.01      3.22 o
   0   4   7       25.70       31.04      2.04 o
   1   4   7       33.71       21.97      1.88 o
   2   4   7      260.76      283.57      7.99 o
   3   4   7       61.00       57.34      3.18 o
   4   4   7      124.81      125.91      4.07 o
   5   4   7       22.04       23.11      2.33 o
   6   4   7      475.14      460.45     12.69 o
   7   4   7      626.94      615.33     12.92 o
   8   4   7      483.14      466.39     15.94 o
   9   4   7      243.77      239.27      8.42 o
  10   4   7       74.86       77.67      6.00 o
  11   4   7       78.15       89.79      9.41 o
  12   4   7      196.28      177.92     10.80 o
  13   4   7      159.43      178.99     14.52 o
 -13   5   7        0.15        1.69      9.64 o
 -12   5   7       34.53       58.27     11.10 o
 -11   5   7        3.41        5.08      6.49 o
 -10   5   7       48.50       51.70      6.36 o
  -9   5   7        5.84       -0.67      5.95 o
  -8   5   7      324.91      326.29     11.08 o
  -7   5   7       19.86       22.79      4.77 o
  -6   5   7      161.01      162.76      6.82 o
  -5   5   7      601.66      595.81     12.03 o
  -4   5   7       57.97       53.65      2.91 o
  -3   5   7       34.04       37.09      2.76 o
  -2   5   7       10.01       14.24      1.79 o
  -1   5   7        1.97        2.77      1.88 o
   0   5   7      260.44      254.90      5.02 o
   1   5   7      282.18      277.47      6.67 o
   2   5   7       68.56       55.89      2.91 o
   3   5   7      525.34      550.66      9.76 o
   4   5   7      141.28      148.74      4.30 o
   5   5   7        0.07        1.90      2.41 o
   6   5   7      508.00      496.61     10.86 o
   7   5   7      288.08      306.22     11.12 o
   8   5   7       29.26       23.16      3.93 o
   9   5   7       49.66       52.68      5.48 o
  10   5   7      303.14      321.18     11.38 o
  11   5   7       10.15        9.94      5.21 o
  12   5   7       12.12        9.64      5.96 o
  13   5   7        1.02        6.40      6.28 o
 -13   6   7        0.20       -0.82      9.55 o
 -12   6   7       30.05       34.71     11.26 o
 -11   6   7       48.03       45.54      9.87 o
 -10   6   7       90.95       90.81      7.55 o
  -9   6   7       35.39       29.53      6.80 o
  -8   6   7      373.96      311.07     11.01 o
  -7   6   7       16.55       23.44      4.77 o
  -6   6   7      195.84      190.51      8.36 o
  -5   6   7        2.46       -1.33      2.76 o
  -4   6   7      456.02      414.84      7.41 o
  -3   6   7       67.76       62.94      3.46 o
  -2   6   7     1540.46     1495.47     19.40 o
  -1   6   7       15.01       14.64      1.93 o
   0   6   7      543.81      518.92      9.20 o
   1   6   7      333.34      330.97      8.51 o
   2   6   7      630.02      591.61      9.99 o
   3   6   7       56.16       53.13      2.97 o
   4   6   7      645.80      596.63     10.60 o
   5   6   7      325.60      343.92      7.52 o
   6   6   7      363.01      341.37      8.67 o
   7   6   7       16.34       14.53      3.40 o
   8   6   7       97.66      100.15      9.58 o
   9   6   7        4.14       -4.15      4.15 o
  10   6   7        3.21       -4.21      6.26 o
  11   6   7        6.78        6.60      4.93 o
  12   6   7        9.60       10.96      5.87 o
 -12   7   7       64.75       91.11     12.70 o
 -11   7   7       21.59       18.31      9.22 o
 -10   7   7        3.81        6.15      5.62 o
  -9   7   7        9.86       13.33      5.80 o
  -8   7   7      601.02      613.47     16.34 o
  -7   7   7       39.02       43.76      8.22 o
  -6   7   7      590.84      569.55     18.80 o
  -5   7   7        3.80        6.30      3.84 o
  -4   7   7       22.04       17.50      3.20 o
  -3   7   7        8.69        5.61      2.32 o
  -2   7   7      707.73      657.12     10.32 o
  -1   7   7        1.85        2.24      1.70 o
   0   7   7      168.59      151.82      8.21 o
   1   7   7       48.69       57.80      9.09 o
   2   7   7       23.03       16.20      3.95 o
   3   7   7        6.17        7.44      2.22 o
   4   7   7        1.05        0.78      2.19 o
   5   7   7        0.24       -2.54      2.54 o
   6   7   7      376.98      382.50     10.03 o
   7   7   7      104.95      113.44      5.88 o
   8   7   7       53.15       57.91      5.14 o
   9   7   7       10.89       15.77      5.93 o
  10   7   7      294.63      323.70     16.43 o
  11   7   7       23.84       26.42      5.52 o
  12   7   7        9.94       -0.42      5.11 o
 -12   8   7        5.71       -2.19     19.69 o
 -11   8   7        0.14        8.51     10.62 o
 -10   8   7       54.53       64.78      8.12 o
  -9   8   7        0.11        1.94      5.20 o
  -8   8   7       16.60       20.80      6.08 o
  -7   8   7        0.01       -1.54      4.66 o
  -6   8   7       19.15       26.59      6.58 o
  -5   8   7       44.51       42.22      5.17 o
  -4   8   7      124.19      118.33      5.57 o
  -3   8   7       30.67       23.01      3.68 o
  -2   8   7       80.18       78.99      3.65 o
  -1   8   7        0.84       -0.51      1.98 o
   0   8   7      195.15      192.99      5.35 o
   1   8   7       60.35       62.27      6.14 o
   2   8   7       41.01       45.54      5.86 o
   3   8   7      143.55      140.73      8.37 o
   4   8   7      207.18      191.05      5.31 o
   5   8   7       24.03       22.53      2.81 o
   6   8   7      208.52      204.26      9.81 o
   7   8   7      233.65      231.61      8.55 o
   8   8   7       14.40       11.32      4.02 o
   9   8   7      133.70      135.80      7.33 o
  10   8   7        9.04       19.79      4.94 o
  11   8   7       36.71       45.48      6.21 o
 -11   9   7        0.33       -5.48     13.48 o
 -10   9   7       15.65       11.53      6.64 o
  -9   9   7        1.54       -4.23      5.43 o
  -8   9   7        0.24       -4.99      4.99 o
  -7   9   7        2.35       -2.25      4.97 o
  -6   9   7        0.11        5.79      4.77 o
  -5   9   7      188.58      185.16     10.12 o
  -4   9   7       17.05       18.31      6.53 o
  -3   9   7       85.50       84.85      4.73 o
  -2   9   7      137.67      137.00      6.25 o
  -1   9   7       72.85       67.76      3.22 o
   0   9   7       99.53      102.17      5.32 o
   1   9   7      173.70      184.78      9.61 o
   2   9   7      342.22      375.33     13.68 o
   3   9   7        7.12       -2.12      4.83 o
   4   9   7       83.39       84.44      9.08 o
   5   9   7        6.79        8.17      2.96 o
   6   9   7      193.26      172.20      6.38 o
   7   9   7        3.32       10.91      3.57 o
   8   9   7      139.58      147.62      8.95 o
   9   9   7        3.18       -0.43      4.95 o
  10   9   7       36.91       32.47      6.12 o
 -10  10   7       46.12       56.01      8.94 o
  -9  10   7       32.00       29.05     15.12 o
  -8  10   7       18.90       17.77      6.09 o
  -7  10   7        0.29        7.06      5.21 o
  -6  10   7      113.54      119.25      8.53 o
  -5  10   7       11.66        6.87      6.58 o
  -4  10   7       68.55       72.19      6.53 o
  -3  10   7      143.40      144.03      7.63 o
  -2  10   7       13.78       14.04      3.21 o
  -1  10   7        0.30       -1.43      1.76 o
   0  10   7        0.24        3.09      4.74 o
   1  10   7       53.69       47.02      6.36 o
   2  10   7       85.96       98.06      8.50 o
   3  10   7       11.36       18.70      6.28 o
   4  10   7       17.53       17.65      5.82 o
   5  10   7       81.97       97.88      8.46 o
   6  10   7      133.78      150.40      5.99 o
   7  10   7      188.18      191.85      8.03 o
   8  10   7       78.61       79.16      6.19 o
   9  10   7       24.61       25.39      5.42 o
  10  10   7       10.51        7.01      6.15 o
  -9  11   7        3.55       -5.96      5.96 o
  -8  11   7        0.18       -5.53      5.53 o
  -7  11   7       10.85       17.46      6.16 o
  -6  11   7       20.59        9.43      5.80 o
  -5  11   7       12.99        9.85      5.37 o
  -4  11   7       69.05       87.88      7.45 o
  -3  11   7        0.05        5.27      4.43 o
  -2  11   7       34.66       32.99      4.84 o
  -1  11   7        5.65        4.69      2.16 o
   0  11   7      129.09      139.98     11.46 o
   1  11   7       33.42       43.23      8.29 o
   2  11   7      348.71      353.41     21.35 o
   3  11   7       28.29       41.19      8.30 o
   4  11   7       26.40       18.66      7.66 o
   5  11   7        4.82        6.81      3.58 o
   6  11   7      132.19      119.12      8.17 o
   7  11   7       18.90       15.93      3.92 o
   8  11   7       62.38       76.48      6.07 o
   9  11   7       45.84       51.85     10.12 o
  -8  12   7       14.75       16.49      6.89 o
  -7  12   7       11.00        6.20      6.20 o
  -6  12   7        0.48        6.53      5.73 o
  -5  12   7        4.06       12.45      5.50 o
  -4  12   7       12.97       15.16      5.59 o
  -3  12   7       42.46       44.21      6.10 o
  -2  12   7        2.41       -2.09      4.11 o
  -1  12   7      177.27      194.12      7.14 o
   0  12   7        7.55        2.90      2.63 o
   1  12   7       14.84       11.64      7.13 o
   2  12   7       17.44       11.92      7.20 o
   3  12   7      116.61      111.24     12.49 o
   4  12   7       13.14       16.61      8.09 o
   5  12   7      151.11      140.57      7.27 o
   6  12   7       22.12       20.76      6.41 o
   7  12   7        0.16       -0.03      4.89 o
  -6  13   7       33.23       29.78      7.07 o
  -5  13   7        0.83       -1.91      5.71 o
  -4  13   7       33.47       42.33      6.62 o
  -3  13   7       25.88       20.43      7.28 o
  -2  13   7        0.61        0.89      4.25 o
  -1  13   7        0.01       -2.57      2.80 o
   0  13   7       26.21       25.54      4.89 o
   1  13   7        5.37        5.18      2.58 o
   2  13   7       21.64       12.12      7.91 o
   3  13   7       82.23       74.20     10.99 o
   4  13   7        0.21        1.45     19.28 o
   5  13   7       17.26       24.54      5.04 o
  -3  14   7       28.37       28.43      5.99 o
  -2  14   7        2.69        1.85      4.70 o
  -1  14   7       54.78       54.25      6.15 o
   0  14   7        8.32        3.72      4.14 o
   1  14   7        1.06        2.22      4.51 o
   2  14   7        1.04       -0.07      3.66 o
   3  14   7       67.37       80.68     10.67 o
 -14   0   8       86.70      119.75     20.94 o
 -12   0   8      126.43      154.97     14.10 o
 -10   0   8       11.62        5.56      7.29 o
  -8   0   8       75.70       90.62     22.38 o
  -6   0   8        0.02       -0.15      2.75 o
  -4   0   8       17.66        9.73      2.85 o
  -2   0   8       54.89       60.03      3.45 o
   0   0   8        1.84        2.47      1.93 o
   2   0   8     2927.76     2930.80     41.20 o
   4   0   8      591.93      560.53     17.74 o
   6   0   8      811.47      832.23     19.89 o
   8   0   8       93.30       77.36     13.95 o
  10   0   8       36.14       32.31      7.32 o
  12   0   8        0.81       -2.37      6.95 o
 -14   1   8       99.97      114.23     11.84 o
 -13   1   8        0.16        0.33      9.66 o
 -12   1   8       36.45       27.94      6.78 o
 -11   1   8       38.81       25.90      6.36 o
 -10   1   8      249.96      253.79     13.16 o
  -9   1   8       23.35       21.50      6.08 o
  -8   1   8      481.90      490.64     13.84 o
  -7   1   8      282.11      246.65      8.31 o
  -6   1   8       69.07       65.82      4.00 o
  -5   1   8      136.86      117.72      4.24 o
  -4   1   8      262.97      306.91      9.19 o
  -3   1   8      124.91      133.27      3.98 o
  -2   1   8     2284.29     2357.52     26.84 o
  -1   1   8      817.26      791.29     11.49 o
   0   1   8       84.15       79.24      2.78 o
   1   1   8      197.70      195.30      4.05 o
   2   1   8        0.16       -0.43      1.45 o
   3   1   8       76.61       81.63      2.84 o
   4   1   8        0.02       -1.75      1.75 o
   5   1   8      116.68      118.43      4.11 o
   6   1   8      106.87      114.20      4.42 o
   7   1   8      129.81      136.27      5.45 o
   8   1   8      226.14      227.21      8.37 o
   9   1   8        2.94        4.45      4.13 o
  10   1   8       12.33        6.23      4.85 o
  11   1   8       24.66       30.87      5.59 o
  12   1   8      121.26      121.89     12.39 o
  13   1   8        9.55        7.56      5.54 o
 -14   2   8        5.59       12.26      8.87 o
 -13   2   8       16.39       10.03     10.43 o
 -12   2   8       36.38       48.26      8.44 o
 -11   2   8        2.90       -1.51      7.15 o
 -10   2   8       73.10       72.55      7.05 o
  -9   2   8       13.18       12.83      4.94 o
  -8   2   8        0.37       -0.46      3.44 o
  -7   2   8       37.39       33.60      4.34 o
  -6   2   8      289.94      294.29      7.55 o
  -5   2   8      160.83      139.94      5.25 o
  -4   2   8      466.93      427.66      8.21 o
  -3   2   8      110.75      133.08      4.37 o
  -2   2   8      146.08      135.70      4.00 o
  -1   2   8       37.16       45.62      2.67 o
   0   2   8      344.29      340.41      7.81 o
   1   2   8      284.11      297.09      5.56 o
   2   2   8      133.30      120.29      3.40 o
   3   2   8       82.95       94.37      3.20 o
   4   2   8      262.78      271.92      6.22 o
   5   2   8      588.21      600.94     10.83 o
   6   2   8       15.24       15.45      4.19 o
   7   2   8      258.83      266.81      8.42 o
   8   2   8      117.58      111.40      6.44 o
   9   2   8      195.29      231.32     13.73 o
  10   2   8      125.53      122.54      7.44 o
  11   2   8      153.71      152.60      8.56 o
  12   2   8      124.35      129.86      8.71 o
  13   2   8       11.34        6.54      6.63 o
 -13   3   8        0.03       -7.23      7.23 o
 -12   3   8        0.22       -0.77      6.81 o
 -11   3   8        7.14       23.85      7.33 o
 -10   3   8        6.55       10.65      6.85 o
  -9   3   8       19.55       19.92      5.37 o
  -8   3   8      139.33      111.69      6.21 o
  -7   3   8      123.64       91.52      5.51 o
  -6   3   8      166.54      146.75      6.28 o
  -5   3   8       63.14       58.31      3.56 o
  -4   3   8        7.93        8.27      2.32 o
  -3   3   8       18.37       19.86      2.45 o
  -2   3   8      523.81      497.85      8.39 o
  -1   3   8      861.25      861.03     11.45 o
   0   3   8      484.64      459.11      7.20 o
   1   3   8      943.80      984.53     12.55 o
   2   3   8       24.09       33.25      2.24 o
   3   3   8      582.59      600.56      8.19 o
   4   3   8      405.38      373.51      6.55 o
   5   3   8      457.76      444.55      8.27 o
   6   3   8      193.43      186.75      6.90 o
   7   3   8        5.04        9.20      3.72 o
   8   3   8      233.82      226.87      7.99 o
   9   3   8       20.85       21.44      4.98 o
  10   3   8        2.18       -1.14      4.33 o
  11   3   8       41.16       38.87      5.93 o
  12   3   8        5.02       12.93      6.38 o
  13   3   8        0.05       -3.54      6.11 o
 -13   4   8       41.09       55.37     11.80 o
 -12   4   8        9.34       -5.06      7.20 o
 -11   4   8        0.32        2.53      6.78 o
 -10   4   8       22.82       36.95     14.04 o
  -9   4   8       19.87       21.91      6.55 o
  -8   4   8      133.78      134.19      7.61 o
  -7   4   8       88.37      107.00      5.96 o
  -6   4   8      328.02      348.81      9.57 o
  -5   4   8      168.09      169.53      5.88 o
  -4   4   8       93.09       98.95      5.51 o
  -3   4   8      182.49      166.09      4.85 o
  -2   4   8       14.18       12.89      2.06 o
  -1   4   8       17.28       19.11      2.59 o
   0   4   8        6.54       10.79      1.67 o
   1   4   8       57.02       52.16      2.68 o
   2   4   8       66.76       54.74      2.74 o
   3   4   8       47.68       43.77      3.64 o
   4   4   8       15.84       22.60      2.72 o
   5   4   8      130.56      128.15     10.46 o
   6   4   8      525.88      509.37     11.98 o
   7   4   8      187.46      174.07     11.25 o
   8   4   8       81.37       75.99      5.29 o
   9   4   8       64.85       68.19      5.40 o
  10   4   8      176.25      202.38      8.51 o
  11   4   8      161.74      161.41     10.07 o
  12   4   8      200.22      192.67     21.31 o
  13   4   8       24.43       27.61      7.39 o
 -13   5   8       28.75       35.29     10.81 o
 -12   5   8        0.29        6.08      9.00 o
 -11   5   8       53.85       64.37      8.87 o
 -10   5   8       22.72        7.76      6.47 o
  -9   5   8      413.81      417.17     19.01 o
  -8   5   8       39.66       38.02      5.58 o
  -7   5   8      154.88      165.44      9.92 o
  -6   5   8       18.13       19.03      4.33 o
  -5   5   8       47.80       50.23      4.41 o
  -4   5   8       17.92       17.54      3.26 o
  -3   5   8      664.63      679.97     10.05 o
  -2   5   8      213.08      211.75      4.80 o
  -1   5   8      311.82      309.06      6.25 o
   0   5   8      310.53      315.48      6.15 o
   1   5   8       41.16       45.04      2.49 o
   2   5   8       72.01       69.81      3.49 o
   3   5   8        2.74        1.39      2.34 o
   4   5   8      172.16      172.47      4.88 o
   5   5   8      108.09       98.78      5.11 o
   6   5   8      138.06      128.40      5.60 o
   7   5   8      366.08      367.91     10.92 o
   8   5   8       31.40       32.73      4.34 o
   9   5   8      221.81      209.42      9.07 o
  10   5   8        0.06       -4.19      4.19 o
  11   5   8        1.32       -3.53      5.32 o
  12   5   8        0.72       -1.91      6.36 o
 -12   6   8        0.59       -7.57      7.57 o
 -11   6   8       19.90       20.44      9.37 o
 -10   6   8       40.30       34.75      7.67 o
  -9   6   8        3.44       13.15      5.33 o
  -8   6   8       29.09       30.52      5.45 o
  -7   6   8       76.68       78.63      7.02 o
  -6   6   8        8.88       10.04      4.44 o
  -5   6   8      878.88      847.97     18.69 o
  -4   6   8        9.56        3.91      3.23 o
  -3   6   8      557.81      542.29     11.59 o
  -2   6   8       13.94       13.14      2.36 o
  -1   6   8       71.47       59.78      2.97 o
   0   6   8      153.19      141.24      3.98 o
   1   6   8      862.58      807.81     13.05 o
   2   6   8      125.68      135.24      7.05 o
   3   6   8      409.59      386.93      8.04 o
   4   6   8      269.94      274.83      6.05 o
   5   6   8       28.21       22.68      3.00 o
   6   6   8       71.38       71.55      4.51 o
   7   6   8        3.38        4.74      4.04 o
   8   6   8      124.06      113.69      6.56 o
   9   6   8        5.51       -2.38      4.12 o
  10   6   8      117.33      133.09      7.90 o
  11   6   8       12.68        9.33      5.83 o
  12   6   8        0.19       -1.28      5.79 o
 -12   7   8        0.91       -1.96     11.35 o
 -11   7   8       25.54       33.58     10.16 o
 -10   7   8        4.02       -5.90      7.34 o
  -9   7   8      298.40      310.93     13.88 o
  -8   7   8        0.69        2.04      4.68 o
  -7   7   8      137.72      146.11      8.05 o
  -6   7   8        3.74       -2.09      3.90 o
  -5   7   8      190.19      188.68      8.42 o
  -4   7   8        0.86        0.90      2.98 o
  -3   7   8      865.67      823.03     15.22 o
  -2   7   8        7.98       12.47      2.36 o
  -1   7   8      120.91      119.83      4.06 o
   0   7   8       17.05       11.55      2.41 o
   1   7   8      117.09      106.47      4.84 o
   2   7   8        0.55        0.88      1.96 o
   3   7   8        7.24        2.21      2.10 o
   4   7   8        4.92        6.21      2.48 o
   5   7   8        0.17       -2.39      2.39 o
   6   7   8        0.99       -1.30      3.10 o
   7   7   8       39.14       38.12      4.52 o
   8   7   8        0.21       -3.59      3.59 o
   9   7   8      221.20      212.03      9.11 o
  10   7   8        1.38        1.49      5.77 o
  11   7   8       13.46       16.63      5.45 o
 -11   8   8       33.12       39.31     10.44 o
 -10   8   8        7.36        0.24      7.83 o
  -9   8   8        2.95       -2.39      5.13 o
  -8   8   8       13.33        6.29      9.08 o
  -7   8   8        7.32       14.66      5.30 o
  -6   8   8        3.74        1.19      4.33 o
  -5   8   8      111.58      107.88      6.75 o
  -4   8   8        0.46       -4.11      4.11 o
  -3   8   8       98.13       96.92      4.92 o
  -2   8   8        0.07       -1.55      2.48 o
  -1   8   8       19.12       14.32      2.29 o
   0   8   8      140.50      137.49      4.84 o
   1   8   8       29.57       31.54      5.59 o
   2   8   8       86.90      106.70     11.17 o
   3   8   8      138.86      140.61      9.04 o
   4   8   8        0.12       -2.00      2.00 o
   5   8   8       99.27      101.12      4.65 o
   6   8   8      567.08      556.62     15.98 o
   7   8   8       33.36       34.45      4.36 o
   8   8   8       20.53       27.33      4.53 o
   9   8   8       34.99       34.68      5.24 o
  10   8   8       24.34       37.44      5.67 o
  11   8   8       19.52       18.92      5.58 o
 -10   9   8        0.04        9.69      8.41 o
  -9   9   8       23.99       39.24      7.44 o
  -8   9   8        5.66       -3.66      5.39 o
  -7   9   8       10.76       12.10      5.63 o
  -6   9   8       79.00       87.11      7.61 o
  -5   9   8       36.18       30.84     10.67 o
  -4   9   8        1.17        0.23      4.00 o
  -3   9   8       24.86       19.61      5.03 o
  -2   9   8      259.76      250.52      7.40 o
  -1   9   8      103.58       97.37      4.51 o
   0   9   8      368.25      361.62     13.63 o
   1   9   8      575.75      573.47     20.64 o
   2   9   8       48.26       42.68      8.25 o
   3   9   8        0.10       -4.58      4.58 o
   4   9   8      207.00      208.51     11.12 o
   5   9   8      212.64      203.80      6.87 o
   6   9   8       12.92       14.49      4.13 o
   7   9   8       65.95       66.31      5.24 o
   8   9   8        4.31        5.20      3.92 o
   9   9   8        1.62       -4.14      4.14 o
  10   9   8        0.25       -2.49      6.78 o
  -9  10   8        7.81        7.85      6.51 o
  -8  10   8        2.20       -5.55      5.55 o
  -7  10   8       17.24       13.47      5.89 o
  -6  10   8       35.24       38.64      6.46 o
  -5  10   8       37.99       34.82      6.14 o
  -4  10   8        0.64        3.60      6.82 o
  -3  10   8        4.17        4.22      4.35 o
  -2  10   8        9.21        8.74      3.40 o
  -1  10   8       14.53       10.43      3.26 o
   0  10   8        0.02       10.81      5.34 o
   1  10   8        0.09       -2.77      4.87 o
   2  10   8        0.01        2.48      7.34 o
   3  10   8       24.19       23.61      6.02 o
   4  10   8       18.33       27.77      6.35 o
   5  10   8      107.13      104.43      9.74 o
   6  10   8      104.22       94.92      7.47 o
   7  10   8        0.48       -0.89      6.18 o
   8  10   8        3.52        1.37      3.98 o
   9  10   8       71.83       74.02      7.32 o
  -8  11   8       19.18       22.02      7.22 o
  -7  11   8       28.42       34.46      8.37 o
  -6  11   8       37.61       54.35     10.34 o
  -5  11   8        1.70        6.53      5.26 o
  -4  11   8        3.72        1.24      4.81 o
  -3  11   8        2.45       -1.05      5.50 o
  -2  11   8       58.68       66.91      4.76 o
  -1  11   8       72.90       86.85      4.59 o
   0  11   8       72.51       90.60     10.12 o
   1  11   8      112.88      118.60     11.15 o
   2  11   8        0.02       -6.99      6.99 o
   3  11   8        0.16        3.46      6.68 o
   4  11   8        1.43       -5.39     11.90 o
   5  11   8      190.10      154.97     20.07 o
   6  11   8       36.30       37.38      9.01 o
   7  11   8       16.47       19.31      5.72 o
   8  11   8       15.78        8.43      9.71 o
  -7  12   8       18.40       31.35      7.36 o
  -6  12   8        2.80       -5.35      6.14 o
  -5  12   8       61.75       68.72      7.73 o
  -4  12   8       44.78       57.04      6.96 o
  -3  12   8       16.57       21.45      5.43 o
  -2  12   8      102.81       98.98      6.81 o
  -1  12   8        0.59       -2.40      3.65 o
   0  12   8        5.88        5.83      3.73 o
   1  12   8        9.09        9.06      7.31 o
   2  12   8      239.76      276.79     16.74 o
   3  12   8       39.23       47.56      9.59 o
   4  12   8       46.10       59.44     15.50 o
   5  12   8       35.56       34.51     15.44 o
   6  12   8       49.12       47.59      6.15 o
  -5  13   8        1.71        1.34      5.83 o
  -4  13   8       25.25       30.57      6.30 o
  -3  13   8        9.76        1.00      4.79 o
  -2  13   8        0.18        4.23      4.27 o
  -1  13   8       21.84       23.16      8.51 o
   0  13   8        2.21        4.71      3.55 o
   1  13   8        1.66       -0.19      7.23 o
   2  13   8       23.20       29.59      8.94 o
   3  13   8        0.82       -5.38     10.94 o
   4  13   8       17.39       40.31     15.33 o
 -13   0   9        9.30       11.35     14.57 o
 -11   0   9      115.44      130.76     17.70 o
  -9   0   9       94.47      102.39     10.75 o
  -7   0   9      283.61      254.18     14.02 o
  -5   0   9      302.78      252.99      9.97 o
  -3   0   9      116.82       98.05      4.97 o
  -1   0   9     1439.78     1422.62     31.79 o
   1   0   9      924.43      974.75     18.54 o
   3   0   9      103.45      101.93      4.71 o
   5   0   9      813.58      790.56     19.24 o
   7   0   9       98.84       90.29      9.83 o
   9   0   9      148.93      130.24     10.36 o
  11   0   9       87.65       66.24      9.53 o
  13   0   9       58.16       63.77     11.70 o
 -13   1   9       23.60       24.30     11.01 o
 -12   1   9        1.60        4.03      7.26 o
 -11   1   9      212.39      242.05     13.41 o
 -10   1   9        7.50        1.11      5.33 o
  -9   1   9        2.70        6.97      5.68 o
  -8   1   9      130.13      116.78      7.44 o
  -7   1   9        6.21        3.45      4.30 o
  -6   1   9      151.30      154.84     14.36 o
  -5   1   9      293.14      314.78     17.16 o
  -4   1   9       22.13       16.04      2.36 o
  -3   1   9      204.58      207.44      5.63 o
  -2   1   9      877.63      836.54     16.52 o
  -1   1   9      203.17      199.37      5.33 o
   0   1   9       12.32       15.99      2.46 o
   1   1   9      146.63      147.72      3.92 o
   2   1   9      126.51      122.68      3.63 o
   3   1   9      217.20      214.44      4.85 o
   4   1   9      281.75      266.16      5.60 o
   5   1   9      117.84      112.36      4.81 o
   6   1   9       19.65       12.34      3.50 o
   7   1   9      300.43      296.63      8.79 o
   8   1   9      124.92      125.15      7.64 o
   9   1   9        1.54       -2.32      3.96 o
  10   1   9        8.91       -0.68      4.26 o
  11   1   9      163.37      191.60     10.20 o
  12   1   9        9.63        4.87      5.41 o
  13   1   9       59.55       77.90      7.96 o
 -13   2   9       40.46       54.72     10.31 o
 -12   2   9        3.63       -3.84      7.78 o
 -11   2   9        0.01       -0.87      6.71 o
 -10   2   9       14.82       22.65      7.16 o
  -9   2   9       55.24       59.19      6.50 o
  -8   2   9        2.81        3.15      4.52 o
  -7   2   9      451.34      446.00     17.03 o
  -6   2   9      285.57      274.43      8.72 o
  -5   2   9      292.04      258.22      8.15 o
  -4   2   9      491.38      437.28      9.19 o
  -3   2   9      287.35      286.19      6.67 o
  -2   2   9       38.27       34.98      4.18 o
  -1   2   9      550.25      540.56     10.05 o
   0   2   9        0.06       -0.80      1.49 o
   1   2   9      502.90      537.41      7.93 o
   2   2   9       35.28       34.06      2.37 o
   3   2   9       14.45       11.24      2.05 o
   4   2   9       52.44       59.70      3.14 o
   5   2   9       35.18       43.23      3.62 o
   6   2   9       49.02       48.15      4.33 o
   7   2   9      224.65      225.49      7.89 o
   8   2   9        7.12        9.47      3.84 o
   9   2   9        3.67        5.24      4.26 o
  10   2   9      107.00      108.52      7.42 o
  11   2   9       14.95       13.66      5.35 o
  12   2   9        3.10       -1.37      5.05 o
 -13   3   9        1.16       -0.36      8.04 o
 -12   3   9        5.58        4.65      7.60 o
 -11   3   9       13.30       22.49      7.52 o
 -10   3   9        0.11       -1.69      6.67 o
  -9   3   9       47.45       35.82      6.98 o
  -8   3   9       51.84       39.02      8.33 o
  -7   3   9       46.72       43.72      5.38 o
  -6   3   9      224.80      216.96      7.84 o
  -5   3   9        4.65        3.05      3.96 o
  -4   3   9       27.48       25.20      3.21 o
  -3   3   9     1569.22     1494.68     32.67 o
  -2   3   9     1611.79     1557.47     32.11 o
  -1   3   9      492.50      496.05      9.28 o
   0   3   9       26.36       30.98      2.53 o
   1   3   9      225.95      212.37      4.92 o
   2   3   9      167.45      149.81      4.50 o
   3   3   9      563.55      560.82     10.03 o
   4   3   9      866.20      825.92     13.55 o
   5   3   9       46.18       43.70      3.56 o
   6   3   9        7.22        3.02      3.36 o
   7   3   9       19.02       17.35      3.92 o
   8   3   9       82.34       97.37      5.92 o
   9   3   9       36.55       33.42      5.21 o
  10   3   9        0.89        0.04      4.47 o
  11   3   9       32.04       34.77      5.98 o
  12   3   9        0.42       -0.41      7.06 o
 -13   4   9        6.92       22.38     11.47 o
 -12   4   9       29.19       28.54      8.70 o
 -11   4   9       31.11       42.10      8.35 o
 -10   4   9      166.66      163.41     19.54 o
  -9   4   9       36.48       48.73      7.57 o
  -8   4   9       53.20       57.18      7.52 o
  -7   4   9       11.05       19.75      4.79 o
  -6   4   9       41.55       21.37      5.40 o
  -5   4   9        0.07       -3.56      3.56 o
  -4   4   9        0.43       -0.30      3.45 o
  -3   4   9      656.96      712.14     11.36 o
  -2   4   9      142.93      140.41      4.21 o
  -1   4   9       56.45       44.02      3.07 o
   0   4   9      357.35      353.21      6.32 o
   1   4   9       13.67       18.18      2.51 o
   2   4   9        1.95       -0.20      2.06 o
   3   4   9      177.02      187.52      5.42 o
   4   4   9       11.13       11.54      2.64 o
   5   4   9      142.01      137.84      5.90 o
   6   4   9      116.08       98.57      5.34 o
   7   4   9      161.95      164.14      6.87 o
   8   4   9       85.06       96.51      5.85 o
   9   4   9      278.81      272.89     10.08 o
  10   4   9       31.40       30.14      7.58 o
  11   4   9      160.44      156.07     10.53 o
  12   4   9        1.23        7.25      6.22 o
 -12   5   9       15.74        1.52      9.54 o
 -11   5   9       15.10       16.13      7.53 o
 -10   5   9       44.18       63.43     11.59 o
  -9   5   9        5.71       -0.43      6.01 o
  -8   5   9       16.19       17.93      9.01 o
  -7   5   9        0.74        3.02      4.08 o
  -6   5   9       88.31      114.81      6.85 o
  -5   5   9       10.15        5.84      4.15 o
  -4   5   9      720.27      727.64     13.13 o
  -3   5   9       50.23       52.05      3.81 o
  -2   5   9       92.60       88.76      3.87 o
  -1   5   9      184.88      192.78      5.29 o
   0   5   9        5.31        3.28      2.07 o
   1   5   9       13.24       12.39      2.51 o
   2   5   9       79.40       80.85      3.43 o
   3   5   9      181.60      197.55      5.26 o
   4   5   9      139.48      135.60      5.53 o
   5   5   9      200.51      209.45      8.25 o
   6   5   9      185.39      171.67      7.10 o
   7   5   9       10.14       13.25      3.74 o
   8   5   9       22.43       12.69      4.01 o
   9   5   9       67.25       65.13      6.21 o
  10   5   9       76.34       84.46      8.81 o
  11   5   9        1.41       -5.13      5.13 o
  12   5   9      182.98      171.19     11.13 o
 -12   6   9        3.45       15.43     14.04 o
 -11   6   9        8.52        9.98      8.90 o
 -10   6   9       27.22       31.90      7.61 o
  -9   6   9        1.70        2.62      6.04 o
  -8   6   9      110.82       95.45      8.84 o
  -7   6   9        8.92       12.41      4.56 o
  -6   6   9        9.27        2.43      6.30 o
  -5   6   9       47.71       50.34      5.54 o
  -4   6   9        6.54       11.21      4.07 o
  -3   6   9       11.13       10.63      2.99 o
  -2   6   9      702.52      667.63     13.87 o
  -1   6   9        1.54        0.62      2.55 o
   0   6   9     1224.81     1201.71     16.48 o
   1   6   9       78.33       88.21      3.46 o
   2   6   9        7.81        4.89      2.00 o
   3   6   9      109.55      106.30      5.33 o
   4   6   9      551.65      501.44     10.65 o
   5   6   9        4.59        2.55      3.01 o
   6   6   9      125.75      113.31      5.52 o
   7   6   9      163.12      169.59      7.70 o
   8   6   9       15.09       10.43      4.40 o
   9   6   9       19.27       11.25      4.67 o
  10   6   9        0.14       -4.89      4.89 o
  11   6   9        2.16       -4.49      5.31 o
 -11   7   9        2.36        3.18     15.56 o
 -10   7   9      105.97      120.72     13.00 o
  -9   7   9        0.02        2.42      7.41 o
  -8   7   9        1.19        6.08      6.91 o
  -7   7   9       18.46       16.75      5.28 o
  -6   7   9      164.36      162.22      8.23 o
  -5   7   9       43.40       59.43      5.79 o
  -4   7   9      304.06      304.25     10.37 o
  -3   7   9       33.10       21.95      3.59 o
  -2   7   9       83.12       78.79      4.44 o
  -1   7   9       96.60      115.55      5.21 o
   0   7   9        0.88       -0.62      2.73 o
   1   7   9       15.79       13.79      1.96 o
   2   7   9        1.55        1.80      2.48 o
   3   7   9        0.23        5.44      4.75 o
   4   7   9        0.78        0.25      4.00 o
   5   7   9       27.84       27.19      3.82 o
   6   7   9      273.83      289.94     13.89 o
   7   7   9        5.57       -4.07      5.32 o
   8   7   9       18.41       17.68      4.33 o
   9   7   9        2.11       -3.14      4.25 o
  10   7   9       19.66       24.88      5.43 o
  11   7   9        5.76        6.91      5.71 o
 -11   8   9        3.18       11.44     15.65 o
 -10   8   9        0.03       -3.41     11.03 o
  -9   8   9        6.74       19.01      8.85 o
  -8   8   9       68.16       78.04     10.24 o
  -7   8   9        2.37       -1.58      5.34 o
  -6   8   9      164.08      164.06      8.54 o
  -5   8   9        5.24        1.63      4.34 o
  -4   8   9       58.20       62.14      8.52 o
  -3   8   9       37.12       58.36      4.38 o
  -2   8   9       47.29       44.68      4.51 o
  -1   8   9        8.95        3.64      3.25 o
   0   8   9      382.81      399.82      8.73 o
   1   8   9       10.63       11.16      3.74 o
   2   8   9      115.16      130.62     15.15 o
   3   8   9        9.34        9.46      5.28 o
   4   8   9       29.75       29.73      4.08 o
   5   8   9       16.24       23.36      3.41 o
   6   8   9       14.93       16.53      4.40 o
   7   8   9        3.40        2.49      3.60 o
   8   8   9       32.44       31.43      4.88 o
   9   8   9      130.31      131.63      7.64 o
  10   8   9       10.66       10.37      6.92 o
 -10   9   9       38.97       37.26     10.25 o
  -9   9   9        3.86       -6.52      7.73 o
  -8   9   9       28.63       15.14      8.61 o
  -7   9   9        7.06        3.83      5.57 o
  -6   9   9        0.35       -1.12      5.01 o
  -5   9   9       24.86       23.18      5.72 o
  -4   9   9       79.34       87.24      9.01 o
  -3   9   9       82.15       95.23      6.48 o
  -2   9   9      199.09      203.92      6.94 o
  -1   9   9       93.61      100.76      4.92 o
   0   9   9       94.24       82.32      5.23 o
   1   9   9       12.32       12.44      5.36 o
   2   9   9       91.97       74.77      7.77 o
   3   9   9      178.17      175.82     10.55 o
   4   9   9      355.56      347.79     25.33 o
   5   9   9       34.65       31.84      4.47 o
   6   9   9       38.27       33.61      6.40 o
   7   9   9       20.00       23.55      4.06 o
   8   9   9       43.64       46.19      5.22 o
   9   9   9        3.83        3.09      4.51 o
  -9  10   9       10.14        6.60      8.67 o
  -8  10   9       39.01       70.39     17.93 o
  -7  10   9       14.06       15.12      8.57 o
  -6  10   9       67.67       86.44     10.13 o
  -5  10   9       10.12        3.96      5.59 o
  -4  10   9        0.56        2.83      7.23 o
  -3  10   9       17.26        8.90      4.89 o
  -2  10   9        3.25        2.59      3.15 o
  -1  10   9       19.73       18.64      3.06 o
   0  10   9       10.38        9.67      6.79 o
   1  10   9        0.06        7.11      5.62 o
   2  10   9       63.57       67.32      7.91 o
   3  10   9        3.73        6.22      7.67 o
   4  10   9       77.08       75.84     11.32 o
   5  10   9        9.47        8.64      4.65 o
   6  10   9        7.16        9.12      7.43 o
   7  10   9       27.40       43.92     12.28 o
   8  10   9       52.96       54.73      7.65 o
  -8  11   9       22.65       17.14     14.27 o
  -7  11   9        9.39        2.49      7.69 o
  -6  11   9        5.15        2.15      5.88 o
  -5  11   9        4.28        2.91      5.57 o
  -4  11   9       79.64       91.54     10.11 o
  -3  11   9      139.56      141.39      8.66 o
  -2  11   9       72.56       89.40      6.77 o
  -1  11   9       26.21       31.63      3.39 o
   0  11   9        0.86        1.83      6.41 o
   1  11   9       16.01       14.80      7.18 o
   2  11   9       50.58       60.96     14.57 o
   3  11   9       65.07       74.41     15.85 o
   4  11   9      115.46      125.25     19.66 o
   5  11   9        7.04      -10.53     10.53 o
   6  11   9        0.81        2.93      4.55 o
   7  11   9        0.96       -5.44      5.44 o
  -6  12   9       13.17       35.61     12.43 o
  -5  12   9       49.58       53.33      8.48 o
  -4  12   9        0.55        9.26      6.79 o
  -3  12   9       12.97       18.80      8.86 o
  -2  12   9       17.72       32.72     10.03 o
  -1  12   9       60.55       59.98     10.24 o
   0  12   9       18.65       15.80      6.80 o
   1  12   9      146.97      139.93     19.89 o
   2  12   9       15.61        7.60     11.70 o
   3  12   9       13.29        1.40     12.34 o
   4  12   9       11.02       -0.94     12.93 o
   5  12   9       85.46       75.05     17.78 o
  -3  13   9        4.41        1.48      5.49 o
  -2  13   9        4.82        5.10      7.42 o
  -1  13   9        0.44       -8.19     11.00 o
   0  13   9       11.31       -1.05     12.52 o
   1  13   9        1.94        1.70     11.35 o
   2  13   9        2.12       10.35     12.75 o
 -12   0  10       28.12       20.42     15.68 o
 -10   0  10       35.83       61.40     15.91 o
  -8   0  10       25.26       28.70     10.82 o
  -6   0  10      127.50       92.37      9.17 o
  -4   0  10       13.61       14.69      6.01 o
  -2   0  10     2898.66     2852.13     62.61 o
   0   0  10      994.73     1031.78     19.91 o
   2   0  10      234.34      228.49      7.16 o
   4   0  10     1810.45     1647.52     33.68 o
   6   0  10      122.02      110.78     13.84 o
   8   0  10      139.61      140.18     10.65 o
  10   0  10        5.91        7.38      6.89 o
  12   0  10        6.59        2.11      7.86 o
 -13   1  10        0.39        6.97     10.97 o
 -12   1  10       47.45       65.18     12.11 o
 -11   1  10       16.90        6.31      8.62 o
 -10   1  10       24.95       16.34      7.09 o
  -9   1  10        1.93       -4.16      5.97 o
  -8   1  10      338.28      359.98     12.29 o
  -7   1  10       10.91        4.39      4.23 o
  -6   1  10      109.56      146.40      7.54 o
  -5   1  10      486.79      435.98     12.44 o
  -4   1  10        7.33       -1.09      4.53 o
  -3   1  10       83.22       80.64      4.82 o
  -2   1  10      188.99      165.63      5.30 o
  -1   1  10        4.06        1.38      2.24 o
   0   1  10      294.61      311.80      6.36 o
   1   1  10      245.92      234.90      5.23 o
   2   1  10        1.62       -1.70      2.12 o
   3   1  10       31.62       24.05      2.85 o
   4   1  10      161.61      171.76      5.91 o
   5   1  10       48.71       49.05      4.76 o
   6   1  10        1.98        4.42      3.78 o
   7   1  10        2.85        3.37      4.36 o
   8   1  10        0.53       -1.59      3.82 o
   9   1  10        3.71        8.08      4.47 o
  10   1  10      208.79      225.97     10.20 o
  11   1  10        5.80        3.30      4.95 o
  12   1  10       34.44       27.76      6.75 o
 -13   2  10       15.85       17.32     11.64 o
 -12   2  10        4.40        5.28      7.76 o
 -11   2  10        5.59        5.50      7.26 o
 -10   2  10      155.33      176.36     11.48 o
  -9   2  10        8.10       18.84      6.70 o
  -8   2  10      121.05      131.74      9.73 o
  -7   2  10      110.82      104.00     12.92 o
  -6   2  10        6.28        1.47      4.07 o
  -5   2  10       13.58       24.58      4.74 o
  -4   2  10      231.84      234.84      8.91 o
  -3   2  10        0.35       -0.59      3.69 o
  -2   2  10     1224.36     1202.13     18.27 o
  -1   2  10     2245.23     2115.11     45.19 o
   0   2  10       71.62       81.40      3.82 o
   1   2  10        4.37        1.47      2.12 o
   2   2  10      146.46      137.65      5.06 o
   3   2  10       72.99       67.76      4.00 o
   4   2  10      206.83      205.09      7.05 o
   5   2  10      150.34      144.57      6.23 o
   6   2  10      202.36      203.20      7.43 o
   7   2  10       58.22       59.28      5.47 o
   8   2  10       42.84       43.76      5.36 o
   9   2  10      128.49      148.22      8.11 o
  10   2  10       51.14       35.65      8.60 o
  11   2  10       52.18       72.20      7.22 o
  12   2  10       54.58       61.29      8.53 o
 -12   3  10        6.37        7.08      7.90 o
 -11   3  10        0.12       -6.44      6.76 o
 -10   3  10        9.94       -4.91      6.41 o
  -9   3  10        2.60       -0.11      6.03 o
  -8   3  10        4.28        3.89      5.69 o
  -7   3  10       21.82       21.80      6.10 o
  -6   3  10       11.82        6.71      5.47 o
  -5   3  10      118.48      102.47      7.79 o
  -4   3  10      256.57      219.47      8.88 o
  -3   3  10      732.09      698.91     13.86 o
  -2   3  10       96.14       89.05      4.26 o
  -1   3  10       37.91       43.64      3.25 o
   0   3  10      533.91      534.18     11.08 o
   1   3  10      803.77      765.66     14.38 o
   2   3  10     1147.84     1138.13     19.27 o
   3   3  10      272.51      251.19      6.81 o
   4   3  10       35.85       44.31      3.58 o
   5   3  10       84.06       79.41      5.01 o
   6   3  10      385.85      386.26     10.19 o
   7   3  10       24.74       19.61      3.96 o
   8   3  10       18.28       20.08      4.62 o
   9   3  10       10.78        8.37      4.67 o
  10   3  10       23.04       22.32      5.57 o
  11   3  10        0.32       -4.08      5.49 o
  12   3  10        1.02        8.66      6.87 o
 -12   4  10       10.66        2.05      7.69 o
 -11   4  10       48.57       59.37     13.51 o
 -10   4  10       12.98       18.18      7.39 o
  -9   4  10      128.96      150.87     15.58 o
  -8   4  10      190.63      243.90     12.32 o
  -7   4  10        0.40       -3.08      5.34 o
  -6   4  10       11.02        6.39      5.42 o
  -5   4  10       69.68       92.40      7.71 o
  -4   4  10        2.35       -1.76      3.64 o
  -3   4  10       29.87       27.38      3.40 o
  -2   4  10        2.46        5.87      2.82 o
  -1   4  10      223.19      208.29      6.67 o
   0   4  10        1.57       -1.47      2.45 o
   1   4  10      124.96      117.27      4.73 o
   2   4  10      108.06      110.82      5.13 o
   3   4  10       93.53       85.42      7.16 o
   4   4  10       41.95       35.70      3.37 o
   5   4  10      191.49      186.14      6.93 o
   6   4  10      324.07      352.99     12.51 o
   7   4  10      189.76      179.22      7.46 o
   8   4  10      315.47      308.69     11.84 o
   9   4  10        1.37       -1.49      4.28 o
  10   4  10       45.64       47.68      6.87 o
  11   4  10      130.60      134.89      9.84 o
 -12   5  10        0.88       -4.78      9.34 o
 -11   5  10        0.14        5.41      7.21 o
 -10   5  10       38.02       46.67      9.07 o
  -9   5  10       33.01       21.39      7.24 o
  -8   5  10        9.31       12.88      6.35 o
  -7   5  10       25.73       30.53      6.75 o
  -6   5  10       36.40       30.31      6.35 o
  -5   5  10       24.85       13.00      5.64 o
  -4   5  10       65.80       69.46      5.15 o
  -3   5  10        3.05       -2.64      2.64 o
  -2   5  10       39.91       37.00      3.52 o
  -1   5  10      147.16      144.30      5.69 o
   0   5  10        5.61        3.20      2.56 o
   1   5  10      190.58      191.48      7.84 o
   2   5  10      515.77      538.73     14.49 o
   3   5  10        4.58        5.34      2.91 o
   4   5  10       31.23       27.92      3.15 o
   5   5  10        3.71        2.55      2.78 o
   6   5  10       51.82       57.51      5.46 o
   7   5  10        0.51        3.21      3.64 o
   8   5  10      153.81      156.71      7.96 o
   9   5  10      121.93      126.70      8.55 o
  10   5  10        2.89       13.17      5.75 o
  11   5  10       42.56       47.58      7.46 o
 -11   6  10       27.79       37.31     10.71 o
 -10   6  10       21.21       28.80     13.31 o
  -9   6  10       71.12       64.82     10.44 o
  -8   6  10        5.99        2.91      6.03 o
  -7   6  10        4.68       -5.28      5.28 o
  -6   6  10        0.42       -1.51      5.36 o
  -5   6  10       23.51       26.38      6.14 o
  -4   6  10        5.56        6.61      4.03 o
  -3   6  10      134.05      119.50      6.76 o
  -2   6  10        4.46        6.57      2.79 o
  -1   6  10      264.12      271.30     10.63 o
   0   6  10        2.04        0.10      3.40 o
   1   6  10       16.71       18.91      2.82 o
   2   6  10        6.57        2.68      2.99 o
   3   6  10      543.21      521.39     11.16 o
   4   6  10       31.76       34.05      3.13 o
   5   6  10      316.33      321.23      8.97 o
   6   6  10       27.92       29.57      4.40 o
   7   6  10       22.43       17.63      4.39 o
   8   6  10        0.10       -4.14      4.14 o
   9   6  10       48.58       47.24      6.49 o
  10   6  10        3.04        4.62      9.79 o
 -11   7  10        4.62       15.62      9.98 o
 -10   7  10        0.51        5.40      8.54 o
  -9   7  10       19.50        7.89      8.42 o
  -8   7  10        4.78        8.19      6.38 o
  -7   7  10      127.52      155.67     10.31 o
  -6   7  10       73.85       78.71      8.49 o
  -5   7  10       18.91       24.61      6.17 o
  -4   7  10        0.12       -3.46      3.97 o
  -3   7  10       24.35       24.46      4.65 o
  -2   7  10       13.11       15.30      3.27 o
  -1   7  10       65.31       73.42      4.88 o
   0   7  10        5.75        9.45      2.73 o
   1   7  10       16.76       11.13      2.86 o
   2   7  10       62.84       67.15      5.24 o
   3   7  10        7.23        7.75      2.90 o
   4   7  10        0.01       -2.69      2.79 o
   5   7  10      263.06      264.15      8.60 o
   6   7  10        0.02       -3.70      3.70 o
   7   7  10        3.57       -3.26      3.48 o
   8   7  10        9.80       11.24      5.21 o
   9   7  10      188.50      200.25      9.48 o
  10   7  10        2.02       -4.67      5.16 o
 -10   8  10       17.98        9.02      9.51 o
  -9   8  10       64.09      106.52     12.50 o
  -8   8  10       15.12       23.19      8.64 o
  -7   8  10       28.97       20.23      8.09 o
  -6   8  10        1.83       -4.67      5.60 o
  -5   8  10        0.28       -4.12      5.24 o
  -4   8  10       42.64       27.65      5.32 o
  -3   8  10      222.50      220.34      9.40 o
  -2   8  10        0.05        5.09      3.54 o
  -1   8  10      313.51      327.45     10.14 o
   0   8  10       34.92       29.74      3.21 o
   1   8  10       35.78       35.29      3.79 o
   2   8  10        0.69       -2.51      2.51 o
   3   8  10      202.93      208.55      9.94 o
   4   8  10        1.50       -0.63      2.83 o
   5   8  10      198.27      209.38      7.89 o
   6   8  10       21.49       24.45      5.62 o
   7   8  10        7.57        1.64      4.19 o
   8   8  10       41.55       53.48      5.61 o
   9   8  10        6.00        5.98      4.71 o
  -9   9  10        0.31        5.56      8.49 o
  -8   9  10        3.04       -4.89      8.22 o
  -7   9  10       48.69       59.98      9.89 o
  -6   9  10       10.43       18.17      7.79 o
  -5   9  10      237.98      227.32     17.90 o
  -4   9  10       14.00       12.51     11.11 o
  -3   9  10      133.61      137.70      7.62 o
  -2   9  10        7.32       13.41      4.25 o
  -1   9  10       39.70       41.87      4.01 o
   0   9  10        2.48       -0.54      3.18 o
   1   9  10      215.53      187.25     13.77 o
   2   9  10      112.25       97.38     11.77 o
   3   9  10      202.19      201.41     15.04 o
   4   9  10        3.21       -0.29      9.18 o
   5   9  10        0.59        0.31      4.83 o
   6   9  10        1.15        4.25      3.20 o
   7   9  10      114.08      116.89      6.41 o
   8   9  10       23.84       22.94      5.22 o
  -8  10  10       12.09       12.70      8.57 o
  -7  10  10        4.08       13.11      8.51 o
  -6  10  10       16.13        8.26     12.55 o
  -5  10  10       76.07       93.74     13.57 o
  -4  10  10        4.07        2.71      6.59 o
  -3  10  10       48.55       76.66      8.26 o
  -2  10  10       23.94       19.00      5.78 o
  -1  10  10       11.02       15.23      3.42 o
   0  10  10       48.55       47.29      6.64 o
   1  10  10       13.40        8.01      7.63 o
   2  10  10        0.10       -1.12      7.27 o
   3  10  10       20.56        3.48      8.04 o
   4  10  10       17.81        6.03     13.48 o
   5  10  10       28.03       -2.16     11.64 o
   6  10  10       41.44       44.63      6.25 o
   7  10  10       97.38      110.14     15.44 o
  -6  11  10       29.84       30.93      8.73 o
  -5  11  10      142.52      169.63     12.72 o
  -4  11  10       62.63       73.12      9.07 o
  -3  11  10       45.58       57.94      7.64 o
  -2  11  10        5.63       11.19      5.46 o
  -1  11  10       41.06       51.36     15.39 o
   0  11  10       69.17       77.21      6.09 o
   1  11  10      166.49      162.10     20.07 o
   2  11  10       57.69       63.06     16.38 o
   3  11  10       59.51       66.69     16.38 o
   4  11  10        1.08       -1.05     11.82 o
   5  11  10        8.92        7.24      8.86 o
   6  11  10        2.28       11.59      9.59 o
  -4  12  10       36.24       31.52      8.08 o
  -3  12  10        5.01        6.46     14.65 o
  -2  12  10      102.07      120.45     19.60 o
  -1  12  10        2.19        2.40     13.05 o
   0  12  10       53.45       58.15     15.97 o
   1  12  10        2.11        7.72     12.75 o
   2  12  10        8.59       22.41     13.34 o
   3  12  10        1.03      -11.99     11.99 o
   4  12  10       64.17       84.12     18.54 o
 -11   0  11       22.86       51.01     15.74 o
  -9   0  11        7.87       -5.62     11.93 o
  -7   0  11        0.17        0.31      6.26 o
  -5   0  11       43.39       34.49      6.87 o
  -3   0  11        1.25       -3.60      4.99 o
  -1   0  11     1669.74     1790.14     63.35 o
   1   0  11      647.85      614.56     19.28 o
   3   0  11      968.02      954.27     27.44 o
   5   0  11       11.17        8.97      5.67 o
   7   0  11       80.13       83.03      9.04 o
   9   0  11        5.41        4.10      6.56 o
  11   0  11       41.09       40.89      9.51 o
 -12   1  11        3.69        9.91     10.59 o
 -11   1  11        7.20        5.12      9.72 o
 -10   1  11        0.59       11.22      9.54 o
  -9   1  11      192.61      198.63     12.70 o
  -8   1  11       29.42       22.39      6.83 o
  -7   1  11        8.41       22.23      7.75 o
  -6   1  11        6.78        1.86      5.22 o
  -5   1  11      106.87      100.71      6.58 o
  -4   1  11       57.52       46.83      5.34 o
  -3   1  11      493.80      537.15     13.90 o
  -2   1  11      270.56      254.79      9.13 o
  -1   1  11        2.42        2.49      4.24 o
   0   1  11      503.65      504.77     11.40 o
   1   1  11      225.57      212.81      7.37 o
   2   1  11       38.14       39.23      4.38 o
   3   1  11       10.70       14.33      3.45 o
   4   1  11      185.28      170.19      7.93 o
   5   1  11       80.51       65.30      5.38 o
   6   1  11       23.06       21.01      4.52 o
   7   1  11       78.92       79.82      6.19 o
   8   1  11       19.78       15.02      4.83 o
   9   1  11      146.29      154.21      8.89 o
  10   1  11        1.40       -2.76      4.77 o
  11   1  11        0.50        9.63      5.55 o
 -12   2  11        0.04        2.62     10.63 o
 -11   2  11       31.74       32.74     11.26 o
 -10   2  11       62.06       62.29      8.94 o
  -9   2  11        0.62        0.50      6.53 o
  -8   2  11       13.03       10.53      6.41 o
  -7   2  11       53.20       60.42      7.67 o
  -6   2  11        1.08        1.56      5.52 o
  -5   2  11       77.13       72.86      7.52 o
  -4   2  11      156.75      158.18      9.14 o
  -3   2  11       75.88       75.08      7.05 o
  -2   2  11       18.66        1.21      4.57 o
  -1   2  11       16.65       12.28      4.87 o
   0   2  11        3.33        0.80      3.60 o
   1   2  11      126.21      135.83      6.97 o
   2   2  11       44.75       42.48      4.24 o
   3   2  11      399.42      378.86      9.74 o
   4   2  11      249.63      235.69      7.95 o
   5   2  11        3.09        3.89      3.82 o
   6   2  11       43.86       55.86      5.55 o
   7   2  11       21.49       20.53      4.69 o
   8   2  11        2.07        6.97      4.57 o
   9   2  11       32.99       41.18      5.82 o
  10   2  11       51.41       55.83      6.68 o
  11   2  11       99.60       97.41     14.54 o
 -12   3  11       13.94        3.45     10.86 o
 -11   3  11       12.12       18.40      8.33 o
 -10   3  11       24.02       17.92      7.92 o
  -9   3  11       74.57       85.69      9.18 o
  -8   3  11       33.25       30.89      7.38 o
  -7   3  11      178.84      149.26      9.87 o
  -6   3  11       20.99       22.87      6.11 o
  -5   3  11       45.18       51.94      8.97 o
  -4   3  11        6.14        2.99      4.92 o
  -3   3  11        0.64       -4.38      4.38 o
  -2   3  11       28.38       16.99      4.55 o
  -1   3  11      187.71      173.88     10.30 o
   0   3  11     1595.15     1572.48     41.86 o
   1   3  11      546.84      542.72     11.89 o
   2   3  11       13.90       11.29      4.16 o
   3   3  11       56.58       59.56      4.58 o
   4   3  11      294.68      280.39      8.65 o
   5   3  11      353.99      369.82     10.08 o
   6   3  11      299.98      302.77     10.24 o
   7   3  11      227.92      207.01      9.02 o
   8   3  11       17.41       16.62      4.91 o
   9   3  11       46.27       41.18      5.94 o
  10   3  11        0.18       -0.70      4.74 o
  11   3  11       22.25       12.26      6.89 o
 -11   4  11       38.89       36.34      9.19 o
 -10   4  11       46.60       63.12      9.32 o
  -9   4  11        0.25        4.71      6.80 o
  -8   4  11        8.69        3.67      6.60 o
  -7   4  11       28.60       24.57      8.73 o
  -6   4  11       25.93       36.82      6.74 o
  -5   4  11        3.62        7.87      5.57 o
  -4   4  11        2.00        2.29      5.01 o
  -3   4  11      245.26      219.63     10.35 o
  -2   4  11       14.56       12.64      5.18 o
  -1   4  11        3.87        1.29      4.65 o
   0   4  11       80.19       86.15      4.98 o
   1   4  11       54.73       47.02      4.24 o
   2   4  11       19.61       13.52      3.51 o
   3   4  11      130.32      117.75      5.82 o
   4   4  11      355.25      338.58     10.69 o
   5   4  11      188.38      206.34      9.15 o
   6   4  11       68.10       79.32      5.42 o
   7   4  11      119.76      125.12      7.57 o
   8   4  11        2.20        6.30      4.41 o
   9   4  11      181.19      212.59     11.23 o
  10   4  11      114.07      114.65      9.33 o
  11   4  11       95.02      101.83     12.10 o
 -11   5  11        1.05        5.71     11.49 o
 -10   5  11      128.58      129.38     11.54 o
  -9   5  11        6.13       12.56      7.46 o
  -8   5  11       82.01      103.38     11.40 o
  -7   5  11       60.68       58.69      7.83 o
  -6   5  11       11.89        2.43      5.76 o
  -5   5  11       52.99       53.57     10.90 o
  -4   5  11        1.32       -3.16      4.31 o
  -3   5  11        0.87        1.19      3.94 o
  -2   5  11        2.85       -0.21      3.97 o
  -1   5  11       69.81       82.09      5.40 o
   0   5  11        2.20       -0.41      2.97 o
   1   5  11       50.10       53.80      4.95 o
   2   5  11       37.78       43.09      3.98 o
   3   5  11        0.18       -2.72      2.91 o
   4   5  11       33.87       33.68      4.25 o
   5   5  11       82.86       89.03      5.37 o
   6   5  11       36.75       35.31      4.49 o
   7   5  11      130.41      118.03      7.78 o
   8   5  11       40.59       48.88      6.43 o
   9   5  11       18.83       12.22      5.63 o
  10   5  11        1.53       -5.63      5.63 o
 -10   6  11        0.16        2.32      8.64 o
  -9   6  11        7.28        2.71      7.51 o
  -8   6  11        2.76       -6.00      6.00 o
  -7   6  11        8.44       10.62      6.67 o
  -6   6  11       20.41       14.51      6.37 o
  -5   6  11        6.12        1.09      5.72 o
  -4   6  11        2.00       -3.55      5.03 o
  -3   6  11       21.27       31.07      5.99 o
  -2   6  11      191.61      194.52      9.98 o
  -1   6  11       15.77       20.52      3.74 o
   0   6  11       75.61       97.88      8.74 o
   1   6  11        3.06        0.69      2.94 o
   2   6  11      317.37      313.37      9.94 o
   3   6  11        0.00       -2.91      2.91 o
   4   6  11      148.39      159.66      7.22 o
   5   6  11       10.66        4.90      3.72 o
   6   6  11        0.18        0.92      3.74 o
   7   6  11        0.01       -2.83      3.80 o
   8   6  11       62.83       60.16      6.74 o
   9   6  11       65.48       71.28      7.36 o
  10   6  11        4.06        5.26      5.75 o
 -10   7  11       40.01       38.55     10.68 o
  -9   7  11       30.75       27.86     16.50 o
  -8   7  11      111.19      132.25     10.61 o
  -7   7  11        9.54       12.26      6.98 o
  -6   7  11        0.00       -0.57      5.58 o
  -5   7  11       15.64       13.76      5.97 o
  -4   7  11        0.02       -2.96      5.33 o
  -3   7  11       70.34       83.38      7.59 o
  -2   7  11       92.15       99.78      7.77 o
  -1   7  11        2.95        0.66      3.61 o
   0   7  11        0.44        1.76      3.70 o
   1   7  11       24.88       18.03      3.58 o
   2   7  11       63.67       60.80      4.44 o
   3   7  11        0.91       -1.91      3.67 o
   4   7  11        1.61       -3.20      3.20 o
   5   7  11       76.35       88.50      5.54 o
   6   7  11        0.28        5.11      3.70 o
   7   7  11        3.89       -1.65      3.92 o
   8   7  11      238.70      253.23     11.30 o
   9   7  11        8.29        2.55      5.09 o
  -9   8  11        0.76       -6.76      7.92 o
  -8   8  11        2.58        3.76      7.93 o
  -7   8  11       13.20       11.73     13.54 o
  -6   8  11       93.46       99.94     11.53 o
  -5   8  11       26.19       24.80      7.02 o
  -4   8  11      197.40      206.21     11.11 o
  -3   8  11        6.78       15.24      5.71 o
  -2   8  11       18.02       21.84      5.84 o
  -1   8  11       47.83       36.46      6.66 o
   0   8  11       12.26        6.48      3.61 o
   1   8  11      120.73      118.35      5.81 o
   2   8  11      168.58      171.70      8.60 o
   3   8  11        9.62        5.56      3.06 o
   4   8  11      116.64      123.99      6.11 o
   5   8  11       69.33       70.78      5.04 o
   6   8  11        1.32       -1.24      3.57 o
   7   8  11       13.18       11.50      4.28 o
   8   8  11       46.68       43.06      6.07 o
  -8   9  11       10.17        4.14     14.98 o
  -7   9  11       18.14       13.67      8.73 o
  -6   9  11        5.54       -6.80      6.80 o
  -5   9  11        3.33        9.73      7.23 o
  -4   9  11       12.78       18.57      9.42 o
  -3   9  11       21.65       10.46      5.68 o
  -2   9  11      135.44      124.78     10.06 o
  -1   9  11       44.05       41.41     11.50 o
   0   9  11      284.53      287.81      9.27 o
   1   9  11       57.70       61.15      3.98 o
   2   9  11        7.16        3.10      6.16 o
   3   9  11        5.40       14.31      5.11 o
   4   9  11       43.54       42.79      6.75 o
   5   9  11       70.72       71.63      6.76 o
   6   9  11       80.77       81.57     11.42 o
   7   9  11        1.36        2.18      3.86 o
  -7  10  11        1.71       -2.32      8.05 o
  -6  10  11       42.39       53.22      9.60 o
  -5  10  11        0.57        7.11      7.45 o
  -4  10  11      107.63      120.40     10.71 o
  -3  10  11       52.19       56.85      8.34 o
  -2  10  11       10.66       12.25      5.90 o
  -1  10  11       17.77       11.53      5.02 o
   0  10  11       46.19       53.49      6.01 o
   1  10  11        3.35        1.24      6.14 o
   2  10  11        4.36        1.13      3.45 o
   3  10  11       39.88       39.45      4.77 o
   4  10  11       30.68       29.92      3.69 o
   5  10  11       41.47       33.37      5.74 o
   6  10  11       46.54       41.30      6.82 o
  -5  11  11        1.56       11.03      7.80 o
  -4  11  11        2.56       20.14      7.63 o
  -3  11  11       42.19       33.28      7.58 o
  -2  11  11       78.89      105.84      8.49 o
  -1  11  11       90.93      107.35     18.54 o
   0  11  11      127.03      160.23     21.82 o
   1  11  11       10.14        8.24      7.28 o
   2  11  11        0.00      -11.00     12.52 o
   3  11  11        7.02       16.38     14.10 o
   4  11  11       24.34       45.16     17.20 o
  -1  12  11        1.81       15.79     13.28 o
   0  12  11       14.68        9.01     13.34 o
   1  12  11       66.17       63.71     17.20 o
 -10   0  12        0.54      -12.23     12.23 o
  -8   0  12      183.29      155.37     19.66 o
  -6   0  12        5.52        0.53     10.65 o
  -4   0  12        5.39        0.41      8.60 o
  -2   0  12      208.43      200.13     17.32 o
   0   0  12      107.06      113.43     13.40 o
   2   0  12       99.64      116.82     23.05 o
   4   0  12        4.17       -0.87      5.39 o
   6   0  12      223.87      200.42     12.43 o
   8   0  12        0.36        2.10      8.04 o
  10   0  12        2.00       -4.52      7.26 o
 -11   1  12        0.60        2.73     10.05 o
 -10   1  12       49.69       69.38     15.56 o
  -9   1  12        7.35       -8.22      8.22 o
  -8   1  12       33.83       45.31      9.84 o
  -7   1  12        6.14        4.85      8.89 o
  -6   1  12       51.51       68.30      8.38 o
  -5   1  12        0.00       -1.86      4.98 o
  -4   1  12       96.75      118.24      8.58 o
  -3   1  12       19.63       22.84      6.32 o
  -2   1  12       11.34       15.55      5.00 o
  -1   1  12        0.41       -0.25      8.10 o
   0   1  12        1.86        1.86      3.59 o
   1   1  12       53.55       46.63      5.03 o
   2   1  12        0.51       -3.46      3.46 o
   3   1  12      119.28      115.78      7.97 o
   4   1  12       59.14       57.50      5.37 o
   5   1  12       68.24       70.96      5.84 o
   6   1  12      423.54      428.38     12.76 o
   7   1  12       98.15      104.80      7.10 o
   8   1  12        5.95        0.70      4.54 o
   9   1  12        2.65        2.62      4.85 o
  10   1  12       21.25       30.33      6.14 o
 -11   2  12        1.60       -9.49      9.49 o
 -10   2  12       19.57       21.82     10.03 o
  -9   2  12        0.74       -0.81      8.67 o
  -8   2  12      102.86       94.97      9.29 o
  -7   2  12       82.81      110.27      9.33 o
  -6   2  12       48.81       45.24      7.37 o
  -5   2  12       20.88       11.07      5.90 o
  -4   2  12       64.93       56.89      8.43 o
  -3   2  12      587.08      602.73     28.93 o
  -2   2  12        2.53        5.76      5.17 o
  -1   2  12        4.55       11.65      6.07 o
   0   2  12       51.85       57.04      6.29 o
   1   2  12       28.48       18.28      4.35 o
   2   2  12       34.43       31.47      4.08 o
   3   2  12       14.44        9.09      3.97 o
   4   2  12       28.26       28.43      4.68 o
   5   2  12       18.23       17.54      4.51 o
   6   2  12      138.42      142.07      7.60 o
   7   2  12        1.01        3.22      4.44 o
   8   2  12        1.78       -0.73      4.28 o
   9   2  12       57.08       60.93      6.70 o
  10   2  12       30.71       21.76      6.04 o
 -11   3  12       18.33       15.82     10.42 o
 -10   3  12       25.37       25.98     19.80 o
  -9   3  12       95.45       59.91      9.08 o
  -8   3  12       10.12       -0.03      6.45 o
  -7   3  12       13.68        0.54      7.35 o
  -6   3  12        7.28       -1.32      7.27 o
  -5   3  12       36.85       27.78      6.69 o
  -4   3  12      256.51      239.84     11.86 o
  -3   3  12      136.43      117.96      8.44 o
  -2   3  12      555.32      513.34     23.78 o
  -1   3  12       32.76       35.28      5.74 o
   0   3  12        3.99        3.90      4.07 o
   1   3  12        0.18        0.43      4.01 o
   2   3  12       75.46       78.09      6.13 o
   3   3  12      504.65      468.22     11.54 o
   4   3  12      294.61      297.93     10.10 o
   5   3  12      265.78      260.22      9.84 o
   6   3  12       45.11       39.49      5.44 o
   7   3  12       53.04       54.73      8.59 o
   8   3  12       11.66       17.15      5.00 o
   9   3  12       16.36        3.12      4.89 o
  10   3  12       43.18       41.72      7.81 o
 -10   4  12       26.36       43.06      9.23 o
  -9   4  12       41.67       41.66      8.60 o
  -8   4  12       60.84       95.34      9.63 o
  -7   4  12       61.13       69.74     11.58 o
  -6   4  12      128.69      135.70      9.81 o
  -5   4  12        1.42       -3.64      7.24 o
  -4   4  12       14.33       14.63      6.00 o
  -3   4  12       31.47       27.49      5.14 o
  -2   4  12       21.28       18.22      4.93 o
  -1   4  12       24.33       21.13      5.27 o
   0   4  12       41.31       27.65      5.01 o
   1   4  12        0.08       -4.63      4.84 o
   2   4  12      180.99      157.00      7.74 o
   3   4  12      153.50      145.57      8.84 o
   4   4  12       22.46       25.75      4.18 o
   5   4  12        2.18        4.94      4.04 o
   6   4  12       22.31       14.74      4.64 o
   7   4  12       68.78       83.99      6.58 o
   8   4  12      105.99      115.73      7.66 o
   9   4  12       25.44       29.67      6.51 o
  10   4  12       65.61       71.17     13.49 o
 -10   5  12        0.00       -7.43      7.43 o
  -9   5  12       40.65       49.86      9.02 o
  -8   5  12        0.29        1.76     13.50 o
  -7   5  12        0.29       -2.14      6.00 o
  -6   5  12       14.22        6.07      5.99 o
  -5   5  12      149.58      148.25      9.97 o
  -4   5  12        5.89        0.51      5.40 o
  -3   5  12        7.98       10.03      5.84 o
  -2   5  12      264.95      255.26      9.87 o
  -1   5  12       47.83       48.16      6.32 o
   0   5  12        4.48       11.64      5.01 o
   1   5  12      138.33      136.80      7.53 o
   2   5  12        6.30       10.84      4.50 o
   3   5  12        8.15        4.44      3.58 o
   4   5  12      142.30      145.39      6.75 o
   5   5  12      150.57      156.75      7.63 o
   6   5  12        3.25       -4.41      4.41 o
   7   5  12       55.76       58.21      6.60 o
   8   5  12       12.46        7.82      5.29 o
   9   5  12        1.38       -0.35      5.47 o
  -9   6  12       37.05       41.95      8.79 o
  -8   6  12        0.00       -6.50      6.50 o
  -7   6  12       15.97       22.85      7.43 o
  -6   6  12        5.39        8.72      7.67 o
  -5   6  12       32.25       31.81      7.37 o
  -4   6  12        3.30        7.38      5.64 o
  -3   6  12       64.38       62.00      7.41 o
  -2   6  12       10.03       11.96      7.63 o
  -1   6  12       74.27       87.87      8.75 o
   0   6  12       18.99       12.14      5.43 o
   1   6  12       87.69       98.95      8.60 o
   2   6  12        5.82        4.65      7.23 o
   3   6  12       87.61       94.11      7.51 o
   4   6  12        2.88        3.34      3.87 o
   5   6  12       46.58       43.67      5.82 o
   6   6  12        3.23        3.32      4.31 o
   7   6  12       37.02       40.91      6.12 o
   8   6  12       33.05       36.09      6.28 o
   9   6  12        2.14       -1.10      9.35 o
  -9   7  12        7.76       11.03     12.64 o
  -8   7  12        0.01       10.15      7.54 o
  -7   7  12       12.67       13.12      7.02 o
  -6   7  12        8.03       -7.96      7.96 o
  -5   7  12      104.67      128.87      9.86 o
  -4   7  12        1.82       -4.04      7.76 o
  -3   7  12       27.08       45.88      7.09 o
  -2   7  12        4.79       -5.06      5.11 o
  -1   7  12       86.32       77.36     13.31 o
   0   7  12       25.27       22.79      8.09 o
   1   7  12       18.80       17.04      9.08 o
   2   7  12       16.17       20.12      5.23 o
   3   7  12       19.32        9.72      9.42 o
   4   7  12       47.95       34.09      4.70 o
   5   7  12      173.65      170.62      9.41 o
   6   7  12        2.11       -4.22      4.22 o
   7   7  12       53.21       39.83      5.93 o
   8   7  12       17.57       18.94      5.64 o
  -8   8  12       15.83       18.74     10.27 o
  -7   8  12       49.81       54.61     10.43 o
  -6   8  12        0.01       -4.27      6.52 o
  -5   8  12        6.35        0.18      9.89 o
  -4   8  12       33.77       44.10      7.45 o
  -3   8  12       22.23       17.90      6.14 o
  -2   8  12        6.10        5.14      5.70 o
  -1   8  12      249.60      249.58     11.62 o
   0   8  12       92.83      106.83     13.97 o
   1   8  12       46.52       64.34      6.54 o
   2   8  12       10.74        5.07      4.60 o
   3   8  12        0.07       -4.42      4.42 o
   4   8  12       13.82       12.60      5.04 o
   5   8  12        3.00        4.57      3.90 o
   6   8  12       19.87       13.52      4.49 o
   7   8  12       19.70       19.66      6.11 o
  -7   9  12       11.32        3.87      8.44 o
  -6   9  12        0.26       -3.22     10.33 o
  -5   9  12       10.96       11.11     18.98 o
  -4   9  12        1.47       -1.78      6.71 o
  -3   9  12       31.54       20.84      6.50 o
  -2   9  12      106.70      119.65     13.60 o
  -1   9  12        1.63       12.49      6.23 o
   0   9  12       96.86      106.17      8.34 o
   1   9  12       23.52       25.60      7.31 o
   2   9  12        2.59       -7.63      7.63 o
   3   9  12       86.83       76.53     11.61 o
   4   9  12      180.62      150.54      9.00 o
   5   9  12       31.72       39.83      6.22 o
   6   9  12        0.28       -6.16      6.16 o
  -5  10  12       15.83       16.28     20.62 o
  -4  10  12        0.02       -2.61      7.37 o
  -3  10  12       14.33       25.91     17.20 o
  -2  10  12       16.96       14.19     25.33 o
  -1  10  12       48.89       53.86      7.14 o
   0  10  12        6.72        6.20     11.99 o
   1  10  12       22.53       12.11     12.64 o
   2  10  12       19.65       10.53     13.10 o
   3  10  12        0.68       29.07     14.10 o
   4  10  12        4.83        2.91      4.91 o
  -2  11  12       12.98        0.53     12.17 o
  -1  11  12        7.80        9.71     13.45 o
   0  11  12        2.55        4.09     13.40 o
   1  11  12       57.99       29.13     15.03 o
   2  11  12       28.02       42.53     16.73 o
  -9   0  13      110.33      119.46     19.13 o
  -7   0  13      152.59      119.75     18.02 o
  -5   0  13       10.75        2.05     10.06 o
  -3   0  13      433.54      356.91     23.52 o
  -1   0  13        1.95        2.52      9.24 o
   1   0  13        1.64       -1.55      5.27 o
   3   0  13      221.47      204.24     12.45 o
   5   0  13      160.34      186.69     12.11 o
   7   0  13        0.52        4.03     10.33 o
   9   0  13       11.64       11.24      8.06 o
 -10   1  13        0.54       11.38     10.47 o
  -9   1  13       22.91       25.51     10.22 o
  -8   1  13        1.98        7.44      8.97 o
  -7   1  13       92.18      108.13     12.32 o
  -6   1  13       13.15       13.58      7.93 o
  -5   1  13       32.25       37.99      8.93 o
  -4   1  13        6.23        6.15      7.03 o
  -3   1  13        0.19        1.50     12.49 o
  -2   1  13        5.22        3.30      6.20 o
  -1   1  13        9.13       29.02      7.20 o
   0   1  13        1.55       -3.30      5.15 o
   1   1  13        9.52        5.03      3.89 o
   2   1  13        5.30        7.48      4.22 o
   3   1  13       13.55        6.33      5.23 o
   4   1  13        1.49       -2.67      4.05 o
   5   1  13      121.43      105.91      7.01 o
   6   1  13        0.67        2.36      4.47 o
   7   1  13       18.99       21.63      5.22 o
   8   1  13       31.61       23.79      5.52 o
   9   1  13       89.84       98.16      7.96 o
 -10   2  13       37.88       47.74     17.37 o
  -9   2  13       64.83       70.91     12.49 o
  -8   2  13       70.14       89.85     19.07 o
  -7   2  13       26.73       24.22      9.77 o
  -6   2  13        1.14       -2.82      7.50 o
  -5   2  13       32.00       20.56      9.97 o
  -4   2  13        4.00       15.41      6.33 o
  -3   2  13      278.75      266.37     17.40 o
  -2   2  13      105.20       95.45      9.68 o
  -1   2  13       26.14       28.33      7.34 o
   0   2  13       80.11       83.11      9.14 o
   1   2  13        5.64        1.06      4.74 o
   2   2  13      161.37      155.37      7.70 o
   3   2  13       14.80       18.31      4.55 o
   4   2  13        0.52        2.64      4.06 o
   5   2  13      102.37      105.17      6.93 o
   6   2  13        8.19        2.38      4.45 o
   7   2  13       75.10       65.92      6.47 o
   8   2  13       10.34       13.94      5.36 o
   9   2  13        6.64       10.43      6.24 o
 -10   3  13        6.76        6.72     15.71 o
  -9   3  13        0.29        3.87      9.51 o
  -8   3  13        9.83       11.92      9.42 o
  -7   3  13       11.32       16.50      8.73 o
  -6   3  13       75.10       61.49      9.67 o
  -5   3  13       72.56       62.34      8.02 o
  -4   3  13       56.25       55.39      7.48 o
  -3   3  13       95.39       82.00      6.68 o
  -2   3  13        7.13       14.18      5.89 o
  -1   3  13       79.44       75.32      7.24 o
   0   3  13       28.29       32.80      6.03 o
   1   3  13      358.75      351.37     27.20 o
   2   3  13       34.20       38.81      5.13 o
   3   3  13      175.62      173.85      8.09 o
   4   3  13        5.04        1.82      4.05 o
   5   3  13       81.31       83.74      6.41 o
   6   3  13       13.36       21.67      5.13 o
   7   3  13       18.13       21.24      5.06 o
   8   3  13       49.84       41.22      6.16 o
   9   3  13       12.58        6.19      6.02 o
  -9   4  13       47.34       60.26     26.91 o
  -8   4  13       52.27       38.72     10.36 o
  -7   4  13        8.03        1.80     14.18 o
  -6   4  13        8.24       11.09      6.61 o
  -5   4  13       58.22       75.62      8.47 o
  -4   4  13      131.55      160.03      8.91 o
  -3   4  13      128.12      144.66     11.37 o
  -2   4  13       34.42       43.42      5.87 o
  -1   4  13      119.16      119.98      8.38 o
   0   4  13       34.25       34.56      5.47 o
   1   4  13        5.14       11.43      5.62 o
   2   4  13        2.29        6.21      4.96 o
   3   4  13        2.59        4.84      4.91 o
   4   4  13        4.97        7.80      5.85 o
   5   4  13       85.69       83.93      6.45 o
   6   4  13      174.28      169.15      8.64 o
   7   4  13       90.14       96.70      8.69 o
   8   4  13       13.67       13.04      6.11 o
   9   4  13        0.76        3.24      5.86 o
  -9   5  13        2.46       -8.81      8.81 o
  -8   5  13        5.52        8.93      7.62 o
  -7   5  13       11.63       -3.05      9.41 o
  -6   5  13       35.31       52.62      9.14 o
  -5   5  13       11.60        5.17      6.18 o
  -4   5  13       41.97       52.70      7.60 o
  -3   5  13        3.97        4.99      8.18 o
  -2   5  13        1.38        3.67      7.50 o
  -1   5  13        7.56        7.95      5.46 o
   0   5  13       19.74       21.92      5.10 o
   1   5  13      150.15      158.85      8.29 o
   2   5  13       14.06       17.71      8.83 o
   3   5  13       94.21       89.47      7.36 o
   4   5  13      122.85      122.97     11.31 o
   5   5  13        7.26        1.98      4.78 o
   6   5  13       27.15       22.19      5.69 o
   7   5  13       28.96       25.33      6.25 o
   8   5  13       11.02       16.47      6.27 o
  -8   6  13       23.40       24.15      8.34 o
  -7   6  13        5.13        6.78      7.02 o
  -6   6  13        3.89        0.37      6.67 o
  -5   6  13       11.01        7.71      6.60 o
  -4   6  13       51.19       50.23     10.98 o
  -3   6  13        0.01       -3.24      5.54 o
  -2   6  13      333.62      340.08     13.92 o
  -1   6  13        6.39        6.91      5.60 o
   0   6  13      249.41      274.42     12.31 o
   1   6  13        2.18        0.03      5.12 o
   2   6  13        0.34        0.29      6.58 o
   3   6  13        0.29        0.60      3.99 o
   4   6  13      312.36      338.08     18.03 o
   5   6  13        0.21       -4.83      4.83 o
   6   6  13       28.56       17.77      5.48 o
   7   6  13        9.27        7.34      5.44 o
  -8   7  13       20.47       23.98      9.80 o
  -7   7  13        3.96        7.72      7.57 o
  -6   7  13       48.02       54.05      8.76 o
  -5   7  13        0.19       -3.37      6.12 o
  -4   7  13        0.38       -2.13      8.12 o
  -3   7  13       12.92        9.17      6.33 o
  -2   7  13       24.79       43.72      7.14 o
  -1   7  13        9.17       15.77      5.76 o
   0   7  13       14.06       23.25      6.78 o
   1   7  13        2.06        2.34      5.56 o
   2   7  13       26.91       29.57      6.10 o
   3   7  13        5.08       -6.41      6.41 o
   4   7  13      105.89      106.16      7.27 o
   5   7  13        3.52        5.10      4.80 o
   6   7  13       14.23       13.72      5.16 o
   7   7  13       10.70       11.70      5.30 o
  -6   8  13        0.48        1.98      8.00 o
  -5   8  13       15.84       12.29      7.07 o
  -4   8  13       17.80       26.75      7.23 o
  -3   8  13        7.48       -5.79      5.79 o
  -2   8  13       78.88       91.19      8.63 o
  -1   8  13       24.23       12.25      5.83 o
   0   8  13        2.84       -5.43      5.43 o
   1   8  13        0.03        3.01      8.02 o
   2   8  13       36.82       45.12      7.65 o
   3   8  13       10.96       12.23      5.28 o
   4   8  13       64.14       73.61      5.82 o
   5   8  13       12.32       10.23      4.73 o
   6   8  13        0.13       -6.10      6.16 o
  -5   9  13        3.82       -1.71     11.11 o
  -4   9  13       10.41        9.42      7.75 o
  -3   9  13        6.48       17.64      7.79 o
  -2   9  13        6.99       10.87      6.22 o
  -1   9  13        0.36       -5.37      5.37 o
   0   9  13       11.65       -2.88      5.95 o
   1   9  13       30.62       26.55      6.27 o
   2   9  13       30.92       28.16     10.59 o
   3   9  13       66.86       68.91     12.80 o
   4   9  13        6.52        3.00      5.23 o
  -2  10  13        3.72        8.32      6.64 o
  -1  10  13       16.76       26.27     14.57 o
   0  10  13        0.13       12.28     13.51 o
   1  10  13        1.45       -6.14     12.69 o
   2  10  13        2.60        0.70     12.64 o
  -8   0  14        3.67        8.19     13.86 o
  -6   0  14      108.73       85.70     15.85 o
  -4   0  14       95.64       94.59     15.85 o
  -2   0  14      215.72      209.90     19.25 o
   0   0  14        5.36        2.81      8.31 o
   2   0  14      128.76      131.42     11.55 o
   4   0  14       32.91       52.92      8.46 o
   6   0  14       39.28       35.54      8.12 o
   8   0  14       55.20       45.21      9.55 o
  -9   1  14        4.69       -8.59      8.59 o
  -8   1  14      120.73      140.04     16.50 o
  -7   1  14        8.96       -0.05      8.44 o
  -6   1  14       25.02       43.82      9.77 o
  -5   1  14       21.44       21.11      8.76 o
  -4   1  14      116.05      113.13     11.52 o
  -3   1  14        6.74        5.44     11.38 o
  -2   1  14       29.29       49.39      8.85 o
  -1   1  14        9.61        9.88      5.70 o
   0   1  14       26.12       11.52      9.30 o
   1   1  14        5.83       -1.41      4.13 o
   2   1  14        2.65       -1.81      4.15 o
   3   1  14       24.76       11.67      4.71 o
   4   1  14        3.20        4.00      4.52 o
   5   1  14        3.71        2.61      4.70 o
   6   1  14       23.35       32.98      5.69 o
   7   1  14        0.01       -0.81      4.88 o
   8   1  14       50.79       51.95      6.77 o
  -9   2  14        1.37        9.84     11.41 o
  -8   2  14       12.63        6.33      9.67 o
  -7   2  14        0.03       -5.75      8.43 o
  -6   2  14       13.74       21.04      9.04 o
  -5   2  14       91.91      130.55     12.35 o
  -4   2  14      171.54      179.11     13.32 o
  -3   2  14        6.58       10.06      7.55 o
  -2   2  14       72.86       71.71      7.90 o
  -1   2  14       15.52       19.34      5.92 o
   0   2  14       12.27       12.59     17.23 o
   1   2  14       23.52       27.98      6.08 o
   2   2  14      158.56      163.41      8.19 o
   3   2  14        0.43       -1.68      4.93 o
   4   2  14       49.92       42.92      5.77 o
   5   2  14       21.87       33.71      5.57 o
   6   2  14       33.30       26.67      5.52 o
   7   2  14        0.35        5.87      4.95 o
   8   2  14       15.33       15.45      5.56 o
  -9   3  14       41.03       44.74     11.94 o
  -8   3  14       20.36       11.96      9.79 o
  -7   3  14       21.07       21.38     12.02 o
  -6   3  14        6.23       12.66      8.75 o
  -5   3  14        0.32       -1.91      7.67 o
  -4   3  14        6.23        6.14     10.06 o
  -3   3  14       53.79       45.38      7.18 o
  -2   3  14       51.45       54.71      7.24 o
  -1   3  14       43.79       46.26      6.95 o
   0   3  14      328.89      323.54     15.70 o
   1   3  14       18.76       25.14      8.16 o
   2   3  14        1.94        2.89      4.36 o
   3   3  14       32.33       27.17      5.25 o
   4   3  14      128.72      126.85      7.72 o
   5   3  14       37.96       45.07      8.76 o
   6   3  14      150.19      156.46      8.62 o
   7   3  14        4.33        4.89      5.19 o
   8   3  14        8.35       12.33     10.43 o
  -8   4  14        2.67        7.25      9.94 o
  -7   4  14        5.59       15.34      9.37 o
  -6   4  14        5.86        2.42      7.94 o
  -5   4  14       91.81       99.85     11.55 o
  -4   4  14       22.59       18.03      8.40 o
  -3   4  14       35.06       43.34      8.63 o
  -2   4  14        2.74       -3.65      5.56 o
  -1   4  14        5.11       -7.38      7.80 o
   0   4  14       91.12       97.54      9.77 o
   1   4  14        2.02        5.44      5.42 o
   2   4  14       53.95       62.58      7.20 o
   3   4  14      113.14      121.70      7.68 o
   4   4  14       46.07       46.76      5.95 o
   5   4  14       90.27       93.66      7.10 o
   6   4  14        6.16        3.40      5.61 o
   7   4  14        1.41       -5.09      5.09 o
  -8   5  14       10.86        7.88      9.70 o
  -7   5  14       47.37       59.81     11.30 o
  -6   5  14       13.45        9.50     10.03 o
  -5   5  14        1.48        8.34      8.39 o
  -4   5  14        0.02       -5.21      7.48 o
  -3   5  14       79.44       86.50     10.68 o
  -2   5  14       38.60       60.04      9.31 o
  -1   5  14      137.96      162.76     12.10 o
   0   5  14       48.96       70.55     11.29 o
   1   5  14       39.07       32.75      9.18 o
   2   5  14        7.50       -1.23     10.59 o
   3   5  14        0.04       -2.70      4.80 o
   4   5  14       61.71       97.37      7.88 o
   5   5  14       32.05       37.27      6.38 o
   6   5  14       40.79       39.97      6.73 o
   7   5  14       36.90       36.11      8.28 o
  -7   6  14        0.00       -1.02      8.77 o
  -6   6  14        9.67       19.09      9.35 o
  -5   6  14       20.79        7.43      7.16 o
  -4   6  14        4.05        8.15     10.90 o
  -3   6  14       83.38       79.13      8.76 o
  -2   6  14        8.32        6.33      6.09 o
  -1   6  14       33.54       50.07     10.59 o
   0   6  14        5.22       -3.86      8.42 o
   1   6  14      211.75      201.09     12.97 o
   2   6  14        0.94        6.13      8.13 o
   3   6  14      307.60      340.93     16.55 o
   4   6  14        5.84        7.22      4.99 o
   5   6  14       39.68       38.89      7.29 o
   6   6  14        1.03        4.07      5.45 o
  -6   7  14        7.54       -5.81      7.38 o
  -5   7  14        0.04       -4.61      6.66 o
  -4   7  14        3.39        1.62      6.70 o
  -3   7  14       30.27       33.23      7.57 o
  -2   7  14        0.00        1.99      6.13 o
  -1   7  14       69.41       76.47      8.28 o
   0   7  14        0.19       -0.61     16.15 o
   1   7  14        0.00       -6.29      6.29 o
   2   7  14        0.01        6.60      7.34 o
   3   7  14        1.87        8.12      4.84 o
   4   7  14        3.40        2.74      6.03 o
   5   7  14        3.29        2.59      5.03 o
  -4   8  14        0.01       -4.85     12.20 o
  -3   8  14       12.28       13.67      7.09 o
  -2   8  14        0.18        5.47      6.53 o
  -1   8  14        1.67       -3.53      5.90 o
   0   8  14        0.16       -3.65      6.34 o
   1   8  14       12.87       17.18      6.09 o
   2   8  14        2.05        2.74      7.63 o
   3   8  14       39.52       32.44      7.52 o
  -2   9  14       30.93       32.62      8.48 o
  -1   9  14       30.42       25.58      7.02 o
   0   9  14       15.80       26.97      6.69 o
   1   9  14       13.60       17.08     14.16 o
  -7   0  15        7.52      -11.11     11.11 o
  -5   0  15       16.00       17.78     12.58 o
  -3   0  15       53.12       78.45     12.69 o
  -1   0  15        5.48        5.60      6.76 o
   1   0  15       62.81       59.43     12.17 o
   3   0  15      130.66      155.65     13.28 o
   5   0  15        3.57        5.92      7.30 o
   7   0  15       46.61       63.13     20.07 o
  -8   1  15        7.48        0.65      9.84 o
  -7   1  15        0.09       -5.92      8.75 o
  -6   1  15        5.00       10.30      8.91 o
  -5   1  15       68.09       85.54     11.30 o
  -4   1  15       19.78       21.33      8.78 o
  -3   1  15      195.86      204.71     14.73 o
  -2   1  15       72.65       60.12     10.12 o
  -1   1  15        3.63        4.82      5.75 o
   0   1  15       28.37       28.79      6.18 o
   1   1  15       41.32       45.43      6.91 o
   2   1  15        5.26        0.75      5.58 o
   3   1  15       26.17       24.55      5.45 o
   4   1  15       33.93       33.34      7.31 o
   5   1  15      191.53      214.02     10.13 o
   6   1  15        1.07        3.39      5.22 o
   7   1  15       41.15       30.76      6.43 o
  -7   2  15       21.79       21.74      9.78 o
  -6   2  15        1.89       -3.41      8.64 o
  -5   2  15       28.71       37.04     10.03 o
  -4   2  15        4.19        2.67      8.28 o
  -3   2  15        3.74       -3.83      5.68 o
  -2   2  15       15.43       24.30     10.75 o
  -1   2  15       51.42       56.81     14.45 o
   0   2  15       10.27       10.11      7.01 o
   1   2  15       87.10       83.35     12.17 o
   2   2  15       23.24       27.21      5.37 o
   3   2  15       49.68       49.99      6.19 o
   4   2  15       48.39       49.59      8.74 o
   5   2  15       26.98       26.16      5.80 o
   6   2  15       26.34       35.31      6.27 o
  -7   3  15       28.42       16.73      9.80 o
  -6   3  15        0.09       -9.74      9.74 o
  -5   3  15        6.46        0.83     12.61 o
  -4   3  15       68.39       73.14     10.78 o
  -3   3  15       70.13       65.31      8.16 o
  -2   3  15       33.24       36.22      7.10 o
  -1   3  15       17.37       19.95      6.62 o
   0   3  15       46.10       51.90      8.74 o
   1   3  15       26.67       20.03      5.80 o
   2   3  15       22.43       18.79      6.16 o
   3   3  15      109.77      125.02      7.98 o
   4   3  15       67.08       74.61      6.85 o
   5   3  15       87.41       92.74      9.67 o
   6   3  15       33.63       44.13      6.93 o
  -7   4  15       16.84       27.19     10.66 o
  -6   4  15       28.59       33.60     10.13 o
  -5   4  15        0.16        3.03      8.95 o
  -4   4  15        1.46       -3.16      9.83 o
  -3   4  15       16.94       13.32      8.07 o
  -2   4  15       26.60       34.42      8.94 o
  -1   4  15       13.26       24.51     13.40 o
   0   4  15        4.58        7.72      9.01 o
   1   4  15       15.20       14.12      6.26 o
   2   4  15       38.24       44.92      7.20 o
   3   4  15        0.20       -4.57      4.57 o
   4   4  15       28.30       36.39      9.29 o
   5   4  15       28.39       22.52      6.51 o
   6   4  15       16.40       29.14      9.20 o
  -6   5  15        5.87       11.83      9.42 o
  -5   5  15        6.20       11.45      9.15 o
  -4   5  15       89.24      105.77     15.21 o
  -3   5  15       12.26       13.17      8.50 o
  -2   5  15       40.22       36.10      8.89 o
  -1   5  15       26.43       36.58      8.94 o
   1   5  15       34.10       15.24     13.54 o
   2   5  15       60.80       57.25      7.03 o
   3   5  15       35.90       47.75      8.85 o
   4   5  15      102.34       97.58      8.40 o
   5   5  15       12.77       21.60      6.46 o
  -5   6  15        0.66       -5.81      8.59 o
  -4   6  15       19.12       18.37     11.58 o
  -3   6  15        0.05       -7.60      7.60 o
  -2   6  15        4.19       -0.14      7.68 o
  -1   6  15       21.87       16.17      8.34 o
   0   6  15       66.78       61.48     11.99 o
   1   6  15       10.41        0.35     12.17 o
   2   6  15       25.61       34.64      6.23 o
   3   6  15        0.26        8.80      5.23 o
   4   6  15        2.98        4.16      6.98 o
  -3   7  15        0.25       -6.79      8.37 o
  -2   7  15       50.33       52.04     10.09 o
  -1   7  15        3.22       -2.20      7.33 o
   0   7  15        1.85        2.87      8.60 o
   1   7  15        1.59       -6.59      6.59 o
   2   7  15        6.64      -11.29     11.29 o
  -6   0  16        6.86       12.64     13.63 o
  -4   0  16       20.31       -6.79     10.82 o
  -2   0  16       82.14       77.69     14.86 o
   0   0  16        2.83       -0.51      6.99 o
   2   0  16        4.94       -0.13      7.53 o
   4   0  16       52.34       64.54     10.22 o
  -6   1  16        1.11       -0.74      8.91 o
  -5   1  16        0.33      -12.61     12.61 o
  -4   1  16       24.35       22.03      9.27 o
  -3   1  16        7.58        3.05     12.37 o
  -2   1  16        2.88       -2.43      6.84 o
  -1   1  16        3.99        4.28      6.18 o
   0   1  16        7.87        8.73      5.38 o
   1   1  16        8.84        9.60     10.73 o
   2   1  16       33.77       19.65      7.60 o
   3   1  16       52.90       56.45      6.80 o
   4   1  16       86.77       91.31      8.33 o
   5   1  16        9.48        0.53      5.48 o
  -5   2  16       11.43       -5.73      8.60 o
  -4   2  16       34.99       28.34      9.88 o
  -3   2  16       55.28       69.42      8.73 o
  -2   2  16       50.73       65.42      7.99 o
  -1   2  16        3.92        5.65      6.36 o
   0   2  16       15.95       16.14      5.49 o
   1   2  16        0.00       -3.53      5.39 o
   2   2  16        2.12       12.07      7.05 o
   3   2  16        0.09       -4.67      4.67 o
   4   2  16       24.19       28.61      6.31 o
  -5   3  16        3.19       -3.20      8.68 o
  -4   3  16       85.48       93.43     36.09 o
  -3   3  16       34.35       33.66     18.34 o
  -2   3  16       18.81       16.70      9.45 o
  -1   3  16       10.96       16.10      6.97 o
   0   3  16       17.80       19.13      6.84 o
   1   3  16        1.66       -0.61      5.38 o
   2   3  16       33.83       36.01      7.37 o
   3   3  16       94.36      103.03      7.95 o
   4   3  16        0.60       -5.18      5.18 o
  -4   4  16       19.46       20.78      9.39 o
  -3   4  16       70.00       84.17     11.57 o
  -2   4  16        2.06       -7.71      7.71 o
  -1   4  16        6.76        6.63      8.34 o
   0   4  16       20.05       17.34      8.19 o
   1   4  16        5.60        6.84      6.73 o
   2   4  16        0.07       -0.99      5.51 o
   3   4  16        0.50       11.96      7.49 o
  -3   5  16       10.60       11.26      8.58 o
  -2   5  16        0.63       10.02      8.48 o
  -1   5  16        8.61       10.71      8.18 o
   0   5  16       18.59       43.23     15.56 o
   1   5  16        4.73        8.66     10.18 o
   2   5  16        8.35       15.94      6.09 o
  -1   0  17        3.13       17.78     11.76 o
   1   0  17       33.40       48.33      9.66 o
  -2   1  17        3.51        6.20     11.70 o
  -1   1  17       28.51       36.32      6.65 o
   0   1  17        3.35        1.56      5.41 o
   1   1  17        2.95        3.92      6.24 o
 
